# Supplementary material for: Quantifying reciprocal relationships between poverty and health: combining a causal loop diagram with longitudinal structural equation modelling
Source: Int J Equity Health. 2024 May 1;23:87. doi: 10.1186/s12939-024-02172-w (PMC11061969; doi:10.1186/s12939-024-02172-w)
Supplement: Supplementary file 3 — Supplementary Material 3. [file 12939_2024_2172_MOESM3_ESM.xlsx]

## Sheet: Table 1
Table 1 Unstandardised and standardised effect coefficients from the primary model calculated for eight years, with comparison to expectations from CLD
		Unstandardised effect coefficients								Standardised effect coefficients
X (predictor)	Y (outcome)	1	2	3	4	5	6	7	8	1	2	3	4	5	6	7	8
Mental health	Mental health	0.8329	0.699352	0.590961	0.502007	0.428399	0.367102	0.315788	0.27264	0.8329	0.699352	0.590961	0.502007	0.428399	0.367102	0.315788	0.27264
Physical capability	Mental health	0.04736	0.077347	0.0969617	0.11008	0.118929	0.124845	0.128672	0.130971	0.0524267	0.0856218	0.107335	0.121857	0.131653	0.138201	0.142437	0.144982
Income	Mental health	0.00423	0.0115022	0.0190176	0.0255849	0.0307955	0.0346091	0.0371463	0.0385867	0.00487989	0.0132693	0.0219395	0.0295157	0.0355269	0.0399264	0.0428534	0.0445151
Financial wealth	Mental health	0.00137	0.00157626	0.00133726	0.000988711	0.000677674	0.000459897	0.00034835	0.00033717	0.0116398	0.0133923	0.0113617	0.00840031	0.00575767	0.00390739	0.00295966	0.00286467
Physical capability	Physical capability	0.91876	0.860008	0.814215	0.776406	0.743931	0.715333	0.689773	0.666736	0.91876	0.860008	0.814215	0.776406	0.743931	0.715333	0.689773	0.666736
Mental health	Physical capability	0.03834	0.0611921	0.0748964	0.0829403	0.0873124	0.0891989	0.0893442	0.0882412	0.0346347	0.0552783	0.0676581	0.0749246	0.0788743	0.0805784	0.0807097	0.0797133
Income	Physical capability	0.01455	0.0193578	0.0195553	0.0176927	0.0150189	0.0121296	0.00929516	0.00662568	0.0151632	0.0201737	0.0203795	0.0184383	0.0156519	0.0126408	0.00968692	0.00690492
Financial wealth	Physical capability	-0.00121	-0.000157431	0.00192867	0.00443734	0.00706927	0.00968177	0.0122105	0.0146298	-0.0092869	-0.0012083	0.0148028	0.0340572	0.0542575	0.0743088	0.0937168	0.112285
Income	Income	0.868	0.755452	0.658585	0.574702	0.501765	0.438169	0.382608	0.333993	0.868	0.755452	0.658585	0.574702	0.501765	0.438169	0.382608	0.333993
Mental health	Income	0.00038	0.00281624	0.00586397	0.00883361	0.0114208	0.0135158	0.015105	0.0162205	0.000329393	0.00244118	0.00508302	0.00765718	0.00989979	0.0117158	0.0130934	0.0140603
Physical capability	Income	0.04571	0.0815023	0.110507	0.13456	0.154811	0.172028	0.18676	0.199427	0.0438614	0.0782062	0.106037	0.129118	0.14855	0.165071	0.179207	0.191362
Financial wealth	Income	0.00365	0.00642113	0.00867405	0.0106006	0.0123058	0.0138495	0.0152681	0.0165848	0.0268813	0.0472899	0.063882	0.0780704	0.0906286	0.101998	0.112445	0.122143
Financial wealth	Financial wealth	0.91609	0.86645	0.835268	0.814409	0.799648	0.788754	0.780519	0.774261	0.91609	0.86645	0.835268	0.814409	0.799648	0.788754	0.780519	0.774261
Mental health	Financial wealth	-0.01973	-0.111603	-0.221592	-0.325958	-0.415596	-0.488258	-0.544711	-0.58689	-0.00232221	-0.0131356	-0.0260813	-0.038365	-0.0489154	-0.0574676	-0.0641121	-0.0690765
Physical capability	Financial wealth	0	0.187793	0.456474	0.75351	1.05369	1.34544	1.62396	1.88775	0	0.0244678	0.0594745	0.0981756	0.137286	0.175298	0.211588	0.245957
Income	Financial wealth	0.18262	0.238708	0.232679	0.1972	0.148827	0.0959281	0.0427002	-0.00879139	0.0247966	0.0324123	0.0315937	0.0267763	0.0202081	0.0130253	0.00579794	-0.00119372
										Legend standardised coefficients
										Small effect			.050 to .100		Sign effect expected
										Modest effect			.100 to .200
										Decent effect			.200 to .300
										Small effect			-.100 to -.050		Sign effect unexpected
										Autoregression					Sign self-evident

## Sheet: Table 2
Table 2 Summary of standardised effects from all models at their peaks within eight years, with comparison to expectations from CLD
		Standardised
X (predictor)	Y (outcome)	Primary	Low income	Low wealth	Work status	Education	House
Physical capability	Mental health	++	++	++	++	++	++
Income	Mental health		+
Financial wealth	Mental health
Mental health	Physical capability	+	++	++	+	+	++
Income	Physical capability			+	+		+
Financial wealth	Physical capability	++	+	+
Mental health	Income
Physical capability	Income	++	++	++	++	++	++
Financial wealth	Income	++	++	-	++	++	++
Mental health	Financial wealth	-	-	- -
Physical capability	Financial wealth	++	++	+	+	++	++
Income	Financial wealth			+
Legend
++	Decidedly positive	.100 or higher		Sign of effect was expected
+	Positive	.050 to .100
- -	Decidedly negative	-.100 or lower
-	Negative	-.100 to -.050
++	Decidedly positive	.100 or higher		Sign of effect was unexpected
+	Positive	.050 to .100
- -	Decidedly negative	-.100 or lower
-	Negative	-.100 to -.050

## Sheet: Table 1 primary model (extend.)
Table 1 (extended) Unstandardised and standardised total effect coefficients from the primary model calculated for eight years, with comparison to expectations from CLD
N=6,581; df=3,154; CFI=.991; TLI=.991; RMSEA=.020; SRMR=.046 (all robust fit indices)
		Unstandardised effect coefficients								Standardised effect coefficients									Legend for standardised coefficients
X (predictor)	Y (outcome)	1	2	3	4	5	6	7	8	1	2	3	4	5	6	7	8		Small effect	0.050 to 0.100	effect was expected
Mental health	Mental health	0.8329	0.699352	0.590961	0.502007	0.428399	0.367102	0.315788	0.27264	0.8329	0.699352	0.590961	0.502007	0.428399	0.367102	0.315788	0.27264		Modest effect	0.100 to 0.200
Physical capability	Mental health	0.04736	0.077347	0.0969617	0.11008	0.118929	0.124845	0.128672	0.130971	0.0524267	0.0856218	0.107335	0.121857	0.131653	0.138201	0.142437	0.144982		Decent effect	0.200 to 0.300
Income	Mental health	0.00423	0.0115022	0.0190176	0.0255849	0.0307955	0.0346091	0.0371463	0.0385867	0.00487989	0.0132693	0.0219395	0.0295157	0.0355269	0.0399264	0.0428534	0.0445151		Large effect	0.300 to 0.500
Financial wealth	Mental health	0.00137	0.00157626	0.00133726	0.000988711	0.000677674	0.000459897	0.00034835	0.00033717	0.0116398	0.0133923	0.0113617	0.00840031	0.00575767	0.00390739	0.00295966	0.00286467		Very large effect	0.500 or higher
Physical capability	Physical capability	0.91876	0.860008	0.814215	0.776406	0.743931	0.715333	0.689773	0.666736	0.91876	0.860008	0.814215	0.776406	0.743931	0.715333	0.689773	0.666736		Small effect	-0.100 to -0.050	effect unexpected
Mental health	Physical capability	0.03834	0.0611921	0.0748964	0.0829403	0.0873124	0.0891989	0.0893442	0.0882412	0.0346347	0.0552783	0.0676581	0.0749246	0.0788743	0.0805784	0.0807097	0.0797133		Modest effect	-0.200 to -0.100
Income	Physical capability	0.01455	0.0193578	0.0195553	0.0176927	0.0150189	0.0121296	0.00929516	0.00662568	0.0151632	0.0201737	0.0203795	0.0184383	0.0156519	0.0126408	0.00968692	0.00690492		Small effect	+- 0.050 or more	no expectations
Financial wealth	Physical capability	-0.00121	-0.000157431	0.00192867	0.00443734	0.00706927	0.00968177	0.0122105	0.0146298	-0.0092869	-0.0012083	0.0148028	0.0340572	0.0542575	0.0743088	0.0937168	0.112285		Autoregression		self-evident
Income	Income	0.868	0.755452	0.658585	0.574702	0.501765	0.438169	0.382608	0.333993	0.868	0.755452	0.658585	0.574702	0.501765	0.438169	0.382608	0.333993
Mental health	Income	0.00038	0.00281624	0.00586397	0.00883361	0.0114208	0.0135158	0.015105	0.0162205	0.000329393	0.00244118	0.00508302	0.00765718	0.00989979	0.0117158	0.0130934	0.0140603
Physical capability	Income	0.04571	0.0815023	0.110507	0.13456	0.154811	0.172028	0.18676	0.199427	0.0438614	0.0782062	0.106037	0.129118	0.14855	0.165071	0.179207	0.191362
Financial wealth	Income	0.00365	0.00642113	0.00867405	0.0106006	0.0123058	0.0138495	0.0152681	0.0165848	0.0268813	0.0472899	0.063882	0.0780704	0.0906286	0.101998	0.112445	0.122143
Financial wealth	Financial wealth	0.91609	0.86645	0.835268	0.814409	0.799648	0.788754	0.780519	0.774261	0.91609	0.86645	0.835268	0.814409	0.799648	0.788754	0.780519	0.774261
Mental health	Financial wealth	-0.01973	-0.111603	-0.221592	-0.325958	-0.415596	-0.488258	-0.544711	-0.58689	-0.00232221	-0.0131356	-0.0260813	-0.038365	-0.0489154	-0.0574676	-0.0641121	-0.0690765
Physical capability	Financial wealth	0	0.187793	0.456474	0.75351	1.05369	1.34544	1.62396	1.88775	0	0.0244678	0.0594745	0.0981756	0.137286	0.175298	0.211588	0.245957
Income	Financial wealth	0.18262	0.238708	0.232679	0.1972	0.148827	0.0959281	0.0427002	-0.00879139	0.0247966	0.0324123	0.0315937	0.0267763	0.0202081	0.0130253	0.00579794	-0.00119372
Mental health	BMI	0.01361	0.0145706	0.0104369	0.00475163	-0.000914556	-0.00594199	-0.0101545	-0.0135704	0.00325797	0.00348793	0.00249839	0.00113745	-0.000218927	-0.0014224	-0.0024308	-0.00324849
Mental health	Alcohol use	-0.00843	-0.0114035	-0.0117862	-0.0109845	-0.00967926	-0.00819431	-0.00667934	-0.00520082	-0.00420252	-0.00568488	-0.00587567	-0.00547597	-0.0048253	-0.00408502	-0.00332978	-0.00259271
Mental health	Smoking	0.11232	0.154148	0.163058	0.157526	0.146467	0.134051	0.122114	0.111364	0.0845909	0.116092	0.122803	0.118636	0.110308	0.100957	0.0919668	0.083871
Mental health	Social contacts	0.03988	0.0643152	0.0783739	0.0854178	0.0877302	0.0868889	0.0839968	0.0798288	0.040676	0.0655989	0.0799382	0.0871227	0.0894812	0.0886232	0.0856733	0.0814222
Mental health	Leisure time	0.01491	0.0255474	0.0327113	0.0371204	0.0393977	0.040067	0.0395586	0.0382187	0.0135247	0.0231737	0.0296719	0.0336714	0.0357371	0.0363442	0.0358831	0.0346677
Physical capability	BMI	-0.0679	-0.105939	-0.128429	-0.142628	-0.152232	-0.159135	-0.164322	-0.168318	-0.0179928	-0.0280728	-0.0340323	-0.037795	-0.04034	-0.0421692	-0.0435436	-0.0446026
Physical capability	Alcohol use	-0.01324	-0.0305257	-0.0478655	-0.0636169	-0.0772594	-0.0887849	-0.0983985	-0.106375	-0.00730653	-0.0168457	-0.0264147	-0.0351072	-0.0426358	-0.0489962	-0.0543014	-0.0587034
Physical capability	Smoking	-0.26399	-0.396435	-0.463377	-0.498064	-0.517174	-0.529021	-0.537711	-0.545234	-0.220087	-0.330506	-0.386315	-0.415233	-0.431165	-0.441042	-0.448287	-0.454559
Physical capability	Social contacts	-0.02227	-0.035189	-0.0425059	-0.0463845	-0.0481183	-0.0485084	-0.0480681	-0.0471346	-0.0251445	-0.0397311	-0.0479924	-0.0523717	-0.0543293	-0.0547698	-0.0542725	-0.0532186
Physical capability	Leisure time	-0.01337	-0.0231761	-0.0302408	-0.0352014	-0.0385564	-0.0406966	-0.0419287	-0.042492	-0.0134252	-0.0232718	-0.0303656	-0.0353467	-0.0387155	-0.0408647	-0.0421018	-0.0426675
Income	BMI	0.02497	0.0330088	0.032765	0.0286657	0.0229742	0.0168409	0.0108404	0.00524883	0.00689568	0.00911566	0.00904833	0.00791627	0.00634454	0.00465075	0.00299367	0.00144951
Income	Alcohol use	0.0287	0.0533153	0.0728386	0.0873897	0.0975445	0.104015	0.107501	0.108634	0.0165057	0.0306622	0.0418903	0.0502588	0.056099	0.0598199	0.061825	0.0624767
Income	Smoking	0.12658	0.179726	0.197081	0.1975	0.190362	0.180279	0.169474	0.158976	0.109977	0.156152	0.171231	0.171594	0.165392	0.156632	0.147244	0.138123
Income	Social contacts	0.03271	0.0530211	0.065144	0.0717759	0.0746924	0.0750907	0.0737939	0.0713765	0.0384887	0.062388	0.0766526	0.0844561	0.0878879	0.0883565	0.0868306	0.0839862
Income	Leisure time	-0.00523	-0.00642843	-0.00536724	-0.00317806	-0.000562949	0.00206045	0.00445989	0.00652153	-0.00547293	-0.00672702	-0.00561654	-0.00332567	-0.000589098	0.00215616	0.00466705	0.00682444
Financial wealth	BMI	-0.00733	-0.0106115	-0.0118574	-0.0120924	-0.0118391	-0.0113645	-0.0108048	-0.0102296	-0.014908	-0.0215821	-0.024116	-0.0245939	-0.0240788	-0.0231135	-0.0219752	-0.0208053
Financial wealth	Alcohol use	-0.00073	-0.00241167	-0.00439947	-0.00639221	-0.00825943	-0.00995399	-0.0114682	-0.0128121	-0.00309194	-0.0102147	-0.0186341	-0.0270745	-0.0349831	-0.0421605	-0.0485741	-0.0542662
Financial wealth	Smoking	-0.03909	-0.0593697	-0.0701005	-0.0759803	-0.0793944	-0.0815554	-0.0830811	-0.0842874	-0.250126	-0.37989	-0.448553	-0.486176	-0.508022	-0.521849	-0.531612	-0.539331
Financial wealth	Social contacts	-0.00194	-0.00308544	-0.00381118	-0.00430816	-0.00467426	-0.00496021	-0.00519295	-0.00538738	-0.0168117	-0.0267379	-0.0330269	-0.0373337	-0.0405062	-0.0429842	-0.0450011	-0.046686
Financial wealth	Leisure time	0	-0.000108294	-0.000288378	-0.000512229	-0.00075928	-0.00101498	-0.0012694	-0.00151606	0	-0.000834602	-0.00222247	-0.00394765	-0.00585163	-0.00782225	-0.00978302	-0.011684
BMI	BMI	0.93837	0.883199	0.832785	0.786155	0.742715	0.702076	0.663956	0.628135	0.93837	0.883199	0.832785	0.786155	0.742715	0.702076	0.663956	0.628135
BMI	Mental health	0.00146	0.00186332	0.00176932	0.00145573	0.00105888	0.00064447	0.000243064	-0.000132002	0.00609907	0.00778391	0.00739123	0.00608122	0.00442344	0.00269224	0.00101539	-0.00055143
BMI	Physical capability	-0.00575	-0.009365	-0.0117799	-0.0134804	-0.0147237	-0.0156502	-0.0163402	-0.0168428	-0.0216989	-0.0353409	-0.0444541	-0.0508714	-0.0555634	-0.0590597	-0.0616636	-0.0635602
BMI	Income	0	-0.00036247	-0.000861554	-0.00138692	-0.0018863	-0.0023365	-0.00272882	-0.00306164	0	-0.00131254	-0.00311978	-0.00502218	-0.00683049	-0.00846073	-0.00988134	-0.0110865
BMI	Financial wealth	-0.02745	-0.0335206	-0.0293176	-0.0204481	-0.00973003	0.00143429	0.012361	0.0227309	-0.0134967	-0.0164815	-0.0144149	-0.010054	-0.00478409	0.000705216	0.00607768	0.0111764
BMI	Alcohol use	-0.01059	-0.01984	-0.0276018	-0.0339282	-0.0389549	-0.0428435	-0.0457551	-0.0478385	-0.0220541	-0.0413176	-0.0574818	-0.0706568	-0.0811251	-0.0892233	-0.0952868	-0.0996256
BMI	Smoking	-0.02579	-0.0381037	-0.0435998	-0.0456558	-0.0459858	-0.0454604	-0.0445224	-0.0433969	-0.0811388	-0.119879	-0.137171	-0.143639	-0.144677	-0.143025	-0.140073	-0.136533
BMI	Social contacts	0	0.00023953	0.000528191	0.000786838	0.000988429	0.00112918	0.00121476	0.00125391	0	0.0010206	0.00225053	0.00335258	0.00421152	0.00481122	0.00517587	0.0053427
BMI	Leisure time	0	9.86461e-05	0.000243577	0.000403274	0.000559286	0.000701376	0.00082444	0.000926547	0	0.0003738	0.000922989	0.00152813	0.00211931	0.00265773	0.00312406	0.00351097
Alcohol use	Alcohol use	0.86199	0.744478	0.644021	0.557928	0.484026	0.420519	0.365901	0.318898	0.86199	0.744478	0.644021	0.557928	0.484026	0.420519	0.365901	0.318898
Alcohol use	Mental health	-0.00427	-0.00650333	-0.00761866	-0.00810566	-0.00823159	-0.00814698	-0.00793979	-0.00766358	-0.00856536	-0.0130453	-0.0152826	-0.0162595	-0.0165121	-0.0163423	-0.0159267	-0.0153727
Alcohol use	Physical capability	0.00243	0.00250111	0.00148414	9.57998e-06	-0.00161486	-0.00324349	-0.0048115	-0.00629392	0.00440335	0.0045322	0.00268939	1.73597e-05	-0.00292624	-0.00587746	-0.00871881	-0.0114051
Alcohol use	Income	0	9.47797e-05	7.74162e-05	-0.000117362	-0.000491281	-0.00102046	-0.00167331	-0.00241858	0	0.000164802	0.000134611	-0.000204068	-0.000854237	-0.00177437	-0.00290953	-0.00420541
Alcohol use	Financial wealth	-0.00402	-0.0313162	-0.0671909	-0.104662	-0.14059	-0.173721	-0.203711	-0.230633	-0.000949112	-0.00739368	-0.0158636	-0.0247105	-0.0331929	-0.0410151	-0.0480957	-0.0544519
Alcohol use	BMI	-0.02067	-0.0400227	-0.0568494	-0.0708313	-0.0820569	-0.0907839	-0.0973242	-0.10199	-0.00992538	-0.0192182	-0.0272981	-0.034012	-0.0394023	-0.0435929	-0.0467334	-0.0489738
Alcohol use	Smoking	0.03685	0.0545777	0.06274	0.0661664	0.0672925	0.0673423	0.0669267	0.0663473	0.05567	0.0824516	0.0947826	0.099959	0.10166	0.101735	0.101107	0.100232
Alcohol use	Social contacts	0	-0.000216605	-0.000425367	-0.000547647	-0.000569248	-0.000501714	-0.000364542	-0.000177509	0	-0.000443168	-0.00087029	-0.00112047	-0.00116467	-0.00102649	-0.000745843	-0.00036318
Alcohol use	Leisure time	0	-9.61548e-05	-0.000216255	-0.000321802	-0.000394533	-0.000428074	-0.000422765	-0.000382464	0	-0.000174959	-0.000393489	-0.000585538	-0.000717876	-0.000778907	-0.000769246	-0.000695917
Smoking	Smoking	0.63078	0.442059	0.345303	0.295564	0.269992	0.256953	0.250501	0.247588	0.63078	0.442059	0.345303	0.295564	0.269992	0.256953	0.250501	0.247588
Smoking	Mental health	0.01776	0.022531	0.0214733	0.0180609	0.0139335	0.00982741	0.00604087	0.0026661	0.0235818	0.0299167	0.0285123	0.0239813	0.018501	0.0130489	0.00802108	0.00354005
Smoking	Physical capability	-0.04847	-0.0731213	-0.0858673	-0.0927117	-0.0966716	-0.0992563	-0.101215	-0.102915	-0.0581388	-0.0877075	-0.102996	-0.111206	-0.115956	-0.119056	-0.121405	-0.123445
Smoking	Income	0	-0.00466724	-0.0111404	-0.0180578	-0.0248011	-0.0311158	-0.0369217	-0.0422191	0	-0.00537185	-0.0128223	-0.020784	-0.0285454	-0.0358134	-0.0424958	-0.0485929
Smoking	Financial wealth	-0.67354	-1.04041	-1.24961	-1.37703	-1.46148	-1.52291	-1.57164	-1.61311	-0.105262	-0.162597	-0.195291	-0.215204	-0.228402	-0.238002	-0.245619	-0.2521
Smoking	BMI	-0.07098	-0.103596	-0.116826	-0.120297	-0.118897	-0.115109	-0.1102	-0.104816	-0.022561	-0.0329281	-0.0371333	-0.0382366	-0.0377914	-0.0365875	-0.0350271	-0.0333157
Smoking	Alcohol use	0.03327	0.0513998	0.0615004	0.067253	0.0705862	0.0725288	0.0736437	0.0742493	0.0220226	0.0340234	0.0407094	0.0445171	0.0467235	0.0480094	0.0487474	0.0491482
Smoking	Social contacts	0	0.00309436	0.00685367	0.0102907	0.0130841	0.0152028	0.016728	0.0177726	0	0.00419071	0.00928196	0.0139367	0.0177198	0.0205892	0.0226548	0.0240696
Smoking	Leisure time	0	0.000912845	0.00221561	0.00361404	0.00495081	0.00614998	0.00718304	0.00804817	0	0.00109946	0.00266856	0.00435286	0.00596291	0.00740723	0.00865148	0.00969347
Social contacts	Social contacts	0.77794	0.611492	0.48551	0.389221	0.314909	0.257003	0.211454	0.175297	0.77794	0.611492	0.48551	0.389221	0.314909	0.257003	0.211454	0.175297
Social contacts	Mental health	0.03926	0.06371	0.0779637	0.0851843	0.0875796	0.0867097	0.0836849	0.0792969	0.0384917	0.0624633	0.0764381	0.0835174	0.0858658	0.085013	0.0820473	0.0777451
Social contacts	Physical capability	-0.01136	-0.0174636	-0.0205704	-0.0219597	-0.0223726	-0.0222481	-0.0218507	-0.0213411	-0.0100613	-0.0154672	-0.0182188	-0.0194492	-0.019815	-0.0197047	-0.0193527	-0.0189013
Social contacts	Income	0.01856	0.0288462	0.0337732	0.0352609	0.034581	0.0325773	0.0298089	0.0266441	0.0157734	0.0245152	0.0287025	0.0299669	0.029389	0.0276861	0.0253334	0.0226438
Social contacts	Financial wealth	-0.02941	-0.0472066	-0.0638557	-0.0827993	-0.10448	-0.128224	-0.153085	-0.178185	-0.0033938	-0.00544746	-0.0073687	-0.00955472	-0.0120566	-0.0147966	-0.0176654	-0.0205618
Social contacts	BMI	0	0.00507739	0.0119412	0.0189375	0.0252844	0.0306629	0.0349951	0.0383243	0	0.00119164	0.00280257	0.00444456	0.00593417	0.00719648	0.00821323	0.00899458
Social contacts	Alcohol use	0	-0.00060954	-0.00120522	-0.00155841	-0.00162124	-0.00142173	-0.00101373	-0.000454173	0	-0.000297921	-0.000589069	-0.000761696	-0.000792406	-0.000694892	-0.000495477	-0.000221984
Social contacts	Smoking	0	0.00965078	0.0212747	0.0318117	0.0403088	0.0467145	0.0513138	0.0544763	0	0.007126	0.015709	0.0234893	0.0297635	0.0344933	0.0378894	0.0402245
Social contacts	Leisure time	0.06485	0.0991824	0.114241	0.117468	0.113734	0.106191	0.096838	0.0869118	0.0576734	0.0882064	0.101599	0.104468	0.101148	0.0944397	0.0861215	0.0772938
Leisure time	Leisure time	0.7416	0.5541	0.41724	0.316703	0.242346	0.186956	0.145385	0.113942	0.7416	0.5541	0.41724	0.316703	0.242346	0.186956	0.145385	0.113942
Leisure time	Mental health	0.01493	0.0255383	0.0326898	0.0371209	0.0394523	0.0401987	0.0397802	0.038534	0.0164593	0.0281542	0.0360382	0.0409233	0.0434934	0.0443163	0.0438549	0.042481
Leisure time	Physical capability	0	0.000286987	0.000704953	0.00118051	0.00167669	0.00217267	0.00265518	0.00311508	0	0.000285807	0.000702054	0.00117565	0.0016698	0.00216374	0.00264426	0.00310227
Leisure time	Income	-0.01682	-0.0259748	-0.0301571	-0.0311918	-0.0303043	-0.0283083	-0.0257361	-0.0229296	-0.0160734	-0.0248219	-0.0288185	-0.0298073	-0.0289592	-0.0270517	-0.0245937	-0.0219118
Leisure time	Financial wealth	0	0.00670687	0.0155519	0.0243887	0.0323255	0.0391024	0.04476	0.0494643	0	0.000870252	0.00201794	0.00316456	0.0041944	0.00507375	0.00580785	0.00641826
Leisure time	BMI	0.04769	0.0815899	0.105203	0.121168	0.131459	0.137547	0.140528	0.141217	0.0125854	0.0215316	0.027763	0.0319762	0.0346921	0.0362988	0.0370854	0.0372674
Leisure time	Alcohol use	-0.01516	-0.0260688	-0.0336641	-0.038709	-0.0418119	-0.0434519	-0.0440034	-0.0437568	-0.00833169	-0.014327	-0.0185013	-0.0212738	-0.0229791	-0.0238805	-0.0241836	-0.024048
Leisure time	Smoking	-0.01938	-0.0288374	-0.0327507	-0.0336379	-0.032951	-0.0315235	-0.0298264	-0.0281173	-0.0160906	-0.0239428	-0.0271919	-0.0279284	-0.0273581	-0.0261729	-0.0247638	-0.0233449
Leisure time	Social contacts	0.05889	0.0895309	0.10243	0.104527	0.100353	0.0928224	0.083773	0.0743307	0.066218	0.100672	0.115176	0.117534	0.11284	0.104373	0.0941973	0.08358
Variances
	Mental health	Physical capability	Income	Financial wealth	Social contacts	BMI	Alcohol use	Smoking	Leisure time
1	0.799	1.014	1.109	56.554	0.907	14.538	3.787	1	1.246
2	0.802	1.013	1.066	57.268	0.813	13.448	3.37	1.398	1.078
3	0.791	1.004	1.041	59.966	0.701	14.593	3.251	1.497	0.925
4	0.823	0.989	1.102	59.262	0.717	14.036	3.01	1.574	0.812
5	0.862	0.976	1.108	61.252	0.781	14.533	2.987	1.719	0.894
average	0.8154	0.9992	1.0852	58.8604	0.7838	14.2296	3.281	1.4376	0.991

## Sheet: Table 2 all models (extended)
Table 2 (extended) Summary of standardised effects from all models at their strongest point within eight years, with comparison to expectations from CLD
X (predictor variable)	Y (outcome variable)	Primary	Sensitivity analyses
			Low income	Low wealth	Work status	Education	House ownership
Mental health	Income
Mental health	Physical capability	+	++	++	+	+	++
Mental health	Financial wealth	-	-	--
Physical capability	Mental health	++	++	++	++	++	++
Physical capability	Income	++	++	++	++	++	++
Physical capability	Financial wealth	++	++	+	+	++	++
Income	Mental health		+
Income	Physical capability			+	+		+
Income	Financial wealth			+
Financial wealth	Mental health
Financial wealth	Physical capability	++	+	+
Financial wealth	Income	++	++	-	++	++	++
Mental health	BMI
Mental health	Alcohol use
Mental health	Smoking	++	+	++
Mental health	Social contacts	+	+		++	+	+
Mental health	Leisure time				+
Physical capability	BMI		-			-
Physical capability	Alcohol use	-	-	-
Physical capability	Smoking	--	--	--	--	--	--
Physical capability	Social contacts	-	-		-		-
Physical capability	Leisure time		-	-
Income	BMI
Income	Alcohol use	+		+		+
Income	Smoking	++	+		++	++	++
Income	Social contacts	+	++		+	+	+
Income	Leisure time
Financial wealth	BMI			--	-		-
Financial wealth	Alcohol use	-	-	-
Financial wealth	Smoking	--	--	--	--	--	--
Financial wealth	Social contacts			++			-
Financial wealth	Leisure time
BMI	Mental health
BMI	Physical capability	-	-	-	-	-	-
BMI	Income			+	+
BMI	Financial wealth			--
BMI	Alcohol use	-	--	-	-	-	-
BMI	Smoking	--	--	++	-	-	-
BMI	Social contacts			--
BMI	Leisure time
Alcohol use	Mental health
Alcohol use	Physical capability
Alcohol use	Income			+
Alcohol use	Financial wealth	-		--
Alcohol use	BMI				-		-
Alcohol use	Smoking	++	++	++	+	+	+
Alcohol use	Social contacts			--
Alcohol use	Leisure time
Smoking	Mental health
Smoking	Physical capability	--	-	-
Smoking	Income		-
Smoking	Financial wealth	--	--	--	--	--	--
Smoking	BMI		-
Smoking	Alcohol use
Smoking	Social contacts			-
Smoking	Leisure time
Social contacts	Mental health	+	+	+	+	+	+
Social contacts	Physical capability
Social contacts	Income
Social contacts	Financial wealth			++
Social contacts	BMI			--
Social contacts	Alcohol use			-
Social contacts	Smoking			--
Social contacts	Leisure time	++	+	+	++	++	++
Leisure time	Mental health
Leisure time	Physical capability
Leisure time	Income
Leisure time	Financial wealth
Leisure time	BMI
Leisure time	Alcohol use
Leisure time	Smoking
Leisure time	Social contacts	++	++	++	++	++	++
Legend
++	Decidedly positive (.100 or higher)		Sign of effect was expected
++			Sign of effect was unexpected
++			No expectation formulated
+	Positive (.050 to .100)		Sign of effect was expected
+			Sign of effect was unexpected
+			No expectation formulated
--	Decidedly negative (-.100 or lower)		Sign of effect was expected
--			Sign of effect was unexpected
--			No expectation formulated
-	Negative (-.100 to -.050)		Sign of effect was expected
-			Sign of effect was unexpected
-			No expectation formulated

## Sheet: Low income
Unstandardised and standardised total effect coefficients from the sensitivity analysis for the lower-income group, calculated for eight years, with comparison to expectations from CLD
N=3,961; df=3,154; CFI=.992; TLI=.992; RMSEA=.020; SRMR=.046 (all robust fit indices)
		Unstandardised											Standardised
X (predictor)	Y (outcome)	1	2	3	4	5	6	7	8		X (predictor)	Y (outcome)	1	2	3	4	5	6	7	8	Max	Min	Strongest effect (positive or negative)
Mental health	Mental health	0.84258	0.713699	0.607429	0.519309	0.445893	0.384473	0.332891	0.289411		Mental health	Mental health	0.84258	0.713699	0.607429	0.519309	0.445893	0.384473	0.332891	0.289411	0.84258	0.289411	0.84258
Mental health	Income	0.00214	0.0049583	0.00791722	0.0107535	0.0133435	0.0156354	0.0176151	0.019288		Mental health	Income	0.00322925	0.00748205	0.0119471	0.016227	0.0201353	0.0235938	0.026581	0.0291055	0.0291055	0.00322925	0.0291055
Mental health	Social contacts	0.03623	0.0586831	0.0715843	0.0778935	0.0797086	0.078525	0.0754096	0.0711202		Mental health	Social contacts	0.0353038	0.0571829	0.0697543	0.0759022	0.0776709	0.0765176	0.0734818	0.0693021	0.0776709	0.0353038	0.0776709
Mental health	Physical capability	0.04523	0.0771898	0.0999016	0.115901	0.126883	0.134046	0.138269	0.140218		Mental health	Physical capability	0.0405868	0.0692657	0.0896459	0.104002	0.113857	0.120285	0.124074	0.125824	0.125824	0.0405868	0.125824
Mental health	Financial wealth	-0.06693	-0.149225	-0.226508	-0.291377	-0.342241	-0.379942	-0.406193	-0.422879		Mental health	Financial wealth	-0.0123062	-0.0274374	-0.0416472	-0.0535745	-0.0629266	-0.0698585	-0.0746852	-0.0777532	-0.0123062	-0.0777532	-0.0777532
Mental health	BMI	0.02375	0.0326228	0.0343724	0.0327586	0.0296049	0.025797	0.0217668	0.0177263		Mental health	BMI	0.00542218	0.00744785	0.0078473	0.00747886	0.00675885	0.00588952	0.00496941	0.00404695	0.0078473	0.00404695	0.0078473
Mental health	Alcohol use	-0.00686	-0.0116179	-0.015033	-0.017486	-0.0191859	-0.0202655	-0.0208236	-0.0209433		Mental health	Alcohol use	-0.00344823	-0.00583981	-0.00755645	-0.00878948	-0.00964396	-0.0101866	-0.0104672	-0.0105273	-0.00344823	-0.0105273	-0.0105273
Mental health	Smoking	0.06437	0.0887018	0.0947243	0.0927573	0.0876326	0.0815563	0.0754897	0.0698124		Mental health	Smoking	0.0493756	0.0680395	0.0726591	0.0711503	0.0672193	0.0625585	0.057905	0.0535502	0.0726591	0.0493756	0.0726591
Mental health	Leisure time	0.01497	0.0248194	0.0307775	0.0338378	0.0347908	0.034256	0.0327119	0.0305222		Mental health	Leisure time	0.0137022	0.0227174	0.0281709	0.0309721	0.0318443	0.0313549	0.0299416	0.0279373	0.0318443	0.0137022	0.0318443
Physical capability	Mental health	0.03675	0.0625972	0.0812122	0.0947862	0.104704	0.111889	0.11699	0.120478		Physical capability	Mental health	0.0409543	0.0697585	0.0905031	0.10563	0.116682	0.124689	0.130374	0.134261	0.134261	0.0409543	0.134261
Physical capability	Income	0.03616	0.0649723	0.0883548	0.107524	0.123316	0.136343	0.14708	0.155911		Physical capability	Income	0.0608077	0.109259	0.14858	0.180816	0.207372	0.229278	0.247335	0.262184	0.262184	0.0608077	0.262184
Physical capability	Social contacts	-0.02363	-0.0372414	-0.0443499	-0.0471952	-0.0472538	-0.0455238	-0.0426919	-0.039234		Physical capability	Social contacts	-0.0256601	-0.040441	-0.0481601	-0.0512499	-0.0513135	-0.0494349	-0.0463597	-0.0426047	-0.0256601	-0.0513135	-0.0513135
Physical capability	Physical capability	0.92435	0.864846	0.815465	0.772987	0.735606	0.702237	0.672183	0.644958		Physical capability	Physical capability	0.92435	0.864846	0.815465	0.772987	0.735606	0.702237	0.672183	0.644958	0.92435	0.644958	0.92435
Physical capability	Financial wealth	0	0.109318	0.263538	0.432432	0.602196	0.766865	0.92417	1.07355		Physical capability	Financial wealth	0	0.0223993	0.0539991	0.0886057	0.123391	0.157131	0.189363	0.21997	0.21997	0	0.21997
Physical capability	BMI	-0.10643	-0.170796	-0.212506	-0.241288	-0.262133	-0.277693	-0.289454	-0.298313		Physical capability	BMI	-0.027078	-0.0434541	-0.0540659	-0.0613887	-0.066692	-0.0706507	-0.0736431	-0.0758969	-0.027078	-0.0758969	-0.0758969
Physical capability	Alcohol use	-0.02347	-0.0436004	-0.0599168	-0.0726912	-0.0824561	-0.089788	-0.095218	-0.0992013		Physical capability	Alcohol use	-0.013147	-0.0244233	-0.0335631	-0.0407189	-0.0461888	-0.0502959	-0.0533375	-0.0555689	-0.013147	-0.0555689	-0.0555689
Physical capability	Smoking	-0.20424	-0.306423	-0.359835	-0.390183	-0.409824	-0.424659	-0.437473	-0.449557		Physical capability	Smoking	-0.174587	-0.261934	-0.307591	-0.333533	-0.350323	-0.363004	-0.373957	-0.384287	-0.174587	-0.384287	-0.384287
Physical capability	Leisure time	-0.01596	-0.0280502	-0.0370017	-0.0434368	-0.0478792	-0.0507637	-0.0524474	-0.0532204		Physical capability	Leisure time	-0.0162796	-0.0286119	-0.0377426	-0.0443066	-0.0488379	-0.0517802	-0.0534977	-0.0542861	-0.0162796	-0.0542861	-0.0542861
Income	Mental health	0.01946	0.0368499	0.0512639	0.0625558	0.0709278	0.0767248	0.0803322	0.0821263		Income	Mental health	0.012896	0.0244202	0.0339722	0.0414553	0.0470033	0.050845	0.0532355	0.0544245	0.0544245	0.012896	0.0544245
Income	Income	0.86661	0.75266	0.654775	0.570384	0.497451	0.434313	0.379591	0.332122		Income	Income	0.86661	0.75266	0.654775	0.570384	0.497451	0.434313	0.379591	0.332122	0.86661	0.332122	0.86661
Income	Social contacts	0.07066	0.114377	0.139733	0.152593	0.157006	0.155783	0.150887	0.143689		Income	Social contacts	0.0456288	0.0738589	0.0902326	0.0985372	0.101387	0.100597	0.0974354	0.0927872	0.101387	0.0456288	0.101387
Income	Physical capability	0.01828	0.0288095	0.0351634	0.0391824	0.0418332	0.0436368	0.0448824	0.0457373		Income	Physical capability	0.0108704	0.0171319	0.0209103	0.0233003	0.0248766	0.0259491	0.0266898	0.0271982	0.0271982	0.0108704	0.0271982
Income	Financial wealth	0.13748	0.198813	0.223337	0.230152	0.228577	0.223201	0.216316	0.209093		Income	Financial wealth	0.0167515	0.0242247	0.0272129	0.0280433	0.0278514	0.0271963	0.0263574	0.0254773	0.0280433	0.0167515	0.0280433
Income	BMI	0.08313	0.133609	0.164975	0.1845	0.196267	0.202691	0.205293	0.205088		Income	BMI	0.0125771	0.0202143	0.0249597	0.0279138	0.029694	0.0306659	0.0310596	0.0310285	0.0310596	0.0125771	0.0310596
Income	Alcohol use	0.04831	0.0841059	0.109131	0.125287	0.134359	0.137913	0.137274	0.133533		Income	Alcohol use	0.0160924	0.0280163	0.0363525	0.0417341	0.0447559	0.0459399	0.045727	0.0444807	0.0459399	0.0160924	0.0459399
Income	Smoking	0.08022	0.105129	0.105286	0.0951389	0.0814057	0.0671117	0.053538	0.0411546		Income	Smoking	0.0407777	0.0534397	0.0535192	0.0483613	0.0413804	0.0341145	0.0272146	0.0209199	0.0535192	0.0209199	0.0535192
Income	Leisure time	-0.02304	-0.0330209	-0.0352408	-0.0331138	-0.0287986	-0.0236245	-0.0183787	-0.0134992		Income	Leisure time	-0.0139754	-0.0200295	-0.021376	-0.0200858	-0.0174683	-0.0143299	-0.011148	-0.0081882	-0.0081882	-0.021376	-0.021376
Financial wealth	Mental health	0.00085	0.000672757	0.000179426	-0.000320963	-0.000707738	-0.000946126	-0.00103856	-0.00100191		Financial wealth	Mental health	0.00462293	0.00365895	0.000975853	-0.00174563	-0.0038492	-0.00514573	-0.00564847	-0.00544915	0.00462293	-0.00564847	-0.00564847
Financial wealth	Income	0.00365	0.00635883	0.00855071	0.0104378	0.0121287	0.013681	0.015127	0.0164863		Financial wealth	Income	0.0299557	0.0521871	0.0701759	0.0856635	0.0995408	0.11228	0.124148	0.135304	0.135304	0.0299557	0.135304
Financial wealth	Social contacts	-0.00175	-0.00258263	-0.00298147	-0.003176	-0.00327382	-0.00332458	-0.00335066	-0.00336193		Financial wealth	Social contacts	-0.00927448	-0.0136872	-0.0158009	-0.0168318	-0.0173503	-0.0176193	-0.0177575	-0.0178172	-0.00927448	-0.0178172	-0.0178172
Financial wealth	Physical capability	-0.00224	-0.00124458	0.00117846	0.00416879	0.00732339	0.010459	0.0134974	0.0164098		Financial wealth	Physical capability	-0.0109321	-0.00607405	0.00575135	0.0203454	0.0357411	0.0510443	0.065873	0.0800866	0.0800866	-0.0109321	0.0800866
Financial wealth	Financial wealth	0.89838	0.846105	0.818533	0.80362	0.795448	0.791086	0.789059	0.788607		Financial wealth	Financial wealth	0.89838	0.846105	0.818533	0.80362	0.795448	0.791086	0.789059	0.788607	0.89838	0.788607	0.89838
Financial wealth	BMI	-0.02288	-0.0328015	-0.0364938	-0.0372264	-0.0365875	-0.0353487	-0.0338838	-0.0323729		Financial wealth	BMI	-0.0284095	-0.0407288	-0.0453134	-0.046223	-0.0454298	-0.0438916	-0.0420727	-0.0401967	-0.0284095	-0.046223	-0.046223
Financial wealth	Alcohol use	-0.00245	-0.00562421	-0.00888601	-0.0119655	-0.0147652	-0.0172667	-0.0194856	-0.0214506		Financial wealth	Alcohol use	-0.00669786	-0.0153756	-0.0242928	-0.0327115	-0.0403656	-0.0472042	-0.0532703	-0.058642	-0.00669786	-0.058642	-0.058642
Financial wealth	Smoking	-0.07463	-0.1115	-0.130065	-0.139769	-0.145196	-0.148572	-0.150976	-0.152935		Financial wealth	Smoking	-0.311344	-0.465159	-0.54261	-0.583093	-0.605733	-0.619815	-0.629847	-0.63802	-0.311344	-0.63802	-0.63802
Financial wealth	Leisure time	0	-0.000131399	-0.000354422	-0.000636601	-0.000953181	-0.00128613	-0.00162282	-0.0019547		Financial wealth	Leisure time	0	-0.00065412	-0.00176436	-0.00316909	-0.00474506	-0.00640254	-0.00807859	-0.00973077	0	-0.00973077	-0.00973077
BMI	Mental health	0.00057	0.000443794	1.4975e-05	-0.000528547	-0.00109814	-0.00165298	-0.00217512	-0.00265753		BMI	Mental health	0.00249669	0.00194389	6.55928e-05	-0.00231512	-0.00481005	-0.00724031	-0.00952737	-0.0116404	0.00249669	-0.0116404	-0.0116404
BMI	Income	0	-0.000363683	-0.00088369	-0.00145756	-0.00203446	-0.0025892	-0.00310954	-0.00358988		BMI	Income	0	-0.00240381	-0.00584087	-0.00963394	-0.013447	-0.0171137	-0.020553	-0.0237278	0	-0.0237278	-0.0237278
BMI	Social contacts	0	0.000237264	0.000523213	0.000781107	0.000985059	0.00113134	0.00122507	0.00127423		BMI	Social contacts	0	0.00101269	0.00223317	0.00333391	0.00420441	0.00482876	0.00522881	0.00543865	0.00543865	0	0.00543865
BMI	Physical capability	-0.00662	-0.0110443	-0.0142306	-0.016663	-0.018593	-0.020158	-0.0214381	-0.0224844		BMI	Physical capability	-0.0260199	-0.0434095	-0.0559335	-0.0654938	-0.0730797	-0.079231	-0.0842627	-0.0883752	-0.0260199	-0.0883752	-0.0883752
BMI	Financial wealth	-0.03439	-0.0463898	-0.0479547	-0.0448618	-0.03989	-0.0343633	-0.0289001	-0.0237776		BMI	Financial wealth	-0.0276965	-0.0373607	-0.038621	-0.0361301	-0.032126	-0.0276749	-0.0232751	-0.0191496	-0.0191496	-0.038621	-0.038621
BMI	BMI	0.93191	0.873925	0.822442	0.775586	0.732333	0.692084	0.654455	0.619176		BMI	BMI	0.93191	0.873925	0.822442	0.775586	0.732333	0.692084	0.654455	0.619176	0.93191	0.619176	0.93191
BMI	Alcohol use	-0.01131	-0.0208029	-0.0285281	-0.0346573	-0.0393983	-0.0429569	-0.0455213	-0.0472574		BMI	Alcohol use	-0.0249015	-0.0458021	-0.0628109	-0.0763057	-0.0867441	-0.0945791	-0.100225	-0.104048	-0.0249015	-0.104048	-0.104048
BMI	Smoking	-0.03279	-0.0471552	-0.052647	-0.0538965	-0.0531477	-0.0514861	-0.0494355	-0.0472469		BMI	Smoking	-0.110169	-0.158434	-0.176885	-0.181084	-0.178568	-0.172985	-0.166095	-0.158742	-0.110169	-0.181084	-0.181084
BMI	Leisure time	0	0.000114188	0.000288137	0.000487954	0.000692724	0.000889841	0.00107207	0.00123563		BMI	Leisure time	0	0.000457804	0.0011552	0.00195631	0.00277727	0.00356756	0.00429814	0.0049539	0.0049539	0	0.0049539
Alcohol use	Mental health	-0.0022	-0.00349904	-0.00428844	-0.00477287	-0.00506416	-0.00522704	-0.00530156	-0.00531425		Alcohol use	Mental health	-0.00437674	-0.00696108	-0.00853154	-0.00949528	-0.0100748	-0.0103988	-0.0105471	-0.0105723	-0.00437674	-0.0105723	-0.0105723
Alcohol use	Income	0	-6.55713e-05	-0.000270277	-0.00061883	-0.00108937	-0.0016526	-0.00228002	-0.00294699		Alcohol use	Income	0	-0.000196847	-0.000811381	-0.00185775	-0.00327031	-0.00496116	-0.0068447	-0.00884696	0	-0.00884696	-0.00884696
Alcohol use	Social contacts	0	-3.86941e-05	-3.4826e-05	2.37534e-05	0.000124861	0.000250929	0.00038622	0.000518932		Alcohol use	Social contacts	0	-7.50111e-05	-6.75126e-05	4.60475e-05	0.000242052	0.000486443	0.000748713	0.00100599	0.00100599	-7.50111e-05	0.00100599
Alcohol use	Physical capability	-0.00188	-0.00443991	-0.00703097	-0.00939091	-0.0114362	-0.013163	-0.0145996	-0.0157854		Alcohol use	Physical capability	-0.00335617	-0.00792611	-0.0125517	-0.0167646	-0.0204159	-0.0234985	-0.0260632	-0.02818	-0.00335617	-0.02818	-0.02818
Alcohol use	Financial wealth	0.00195	-0.0124271	-0.0331281	-0.0555046	-0.0774798	-0.0982009	-0.117389	-0.135026		Alcohol use	Financial wealth	0.000713287	-0.00454568	-0.0121179	-0.0203029	-0.0283412	-0.0359207	-0.0429396	-0.0493911	0.000713287	-0.0493911	-0.0493911
Alcohol use	BMI	-0.02184	-0.0427416	-0.0608893	-0.075789	-0.0875267	-0.0964189	-0.10285	-0.107202		Alcohol use	BMI	-0.00991951	-0.0194128	-0.0276553	-0.0344226	-0.0397538	-0.0437925	-0.0467136	-0.04869	-0.00991951	-0.04869	-0.04869
Alcohol use	Alcohol use	0.85825	0.737693	0.63496	0.547303	0.47244	0.408457	0.353739	0.306919		Alcohol use	Alcohol use	0.85825	0.737693	0.63496	0.547303	0.47244	0.408457	0.353739	0.306919	0.85825	0.306919	0.85825
Alcohol use	Smoking	0.03306	0.0495322	0.057876	0.0622163	0.0645706	0.0659303	0.0667863	0.0673847		Alcohol use	Smoking	0.0504498	0.0755864	0.0883191	0.0949425	0.0985352	0.10061	0.101916	0.102829	0.102829	0.0504498	0.102829
Alcohol use	Leisure time	0	-2.9292e-06	1.57221e-05	6.38841e-05	0.000140905	0.000242128	0.000361465	0.000492782		Alcohol use	Leisure time	0	-5.33391e-06	2.8629e-05	0.000116329	0.000256579	0.000440901	0.000658207	0.000897328	0.000897328	-5.33391e-06	0.000897328
Smoking	Mental health	0.00976	0.0124262	0.0119989	0.0103424	0.00830262	0.00624554	0.00431443	0.00255254		Smoking	Mental health	0.0127239	0.0161998	0.0156427	0.0134831	0.010824	0.0081422	0.00562465	0.0033277	0.0161998	0.0033277	0.0161998
Smoking	Income	0	-0.00306372	-0.00723876	-0.0116346	-0.0158665	-0.0197877	-0.0233607	-0.0265959		Smoking	Income	0	-0.00602711	-0.0142404	-0.0228881	-0.0312133	-0.0389273	-0.0459563	-0.0523207	0	-0.0523207	-0.0523207
Smoking	Social contacts	0	0.0020475	0.0043857	0.00636316	0.00780962	0.00874839	0.00926765	0.00946593		Smoking	Social contacts	0	0.00260104	0.00557139	0.00808346	0.00992098	0.0111136	0.0117732	0.0120251	0.0120251	0	0.0120251
Smoking	Physical capability	-0.03416	-0.0503168	-0.0579798	-0.0617163	-0.063705	-0.0649737	-0.0659978	-0.0669892		Smoking	Physical capability	-0.039962	-0.058863	-0.0678276	-0.0721988	-0.0745252	-0.0760094	-0.0772074	-0.0783672	-0.039962	-0.0783672	-0.0783672
Smoking	Financial wealth	-0.50668	-0.763715	-0.898935	-0.974525	-1.02078	-1.0525	-1.07693	-1.09764		Smoking	Financial wealth	-0.121453	-0.183065	-0.215477	-0.233597	-0.244684	-0.252287	-0.258142	-0.263109	-0.121453	-0.263109	-0.263109
Smoking	BMI	-0.11336	-0.160471	-0.176083	-0.176981	-0.171242	-0.162734	-0.153283	-0.143736		Smoking	BMI	-0.0337397	-0.0477616	-0.0524083	-0.0526753	-0.0509674	-0.048435	-0.0456221	-0.0427807	-0.0337397	-0.0526753	-0.0526753
Smoking	Alcohol use	0.02415	0.0388471	0.0483061	0.0546987	0.0591834	0.0624083	0.0647586	0.0664786		Smoking	Alcohol use	0.0158256	0.0254567	0.0316552	0.0358443	0.0387832	0.0408965	0.0424367	0.0435638	0.0435638	0.0158256	0.0435638
Smoking	Smoking	0.61541	0.428664	0.338173	0.294599	0.273964	0.264607	0.260851	0.259925		Smoking	Smoking	0.61541	0.428664	0.338173	0.294599	0.273964	0.264607	0.260851	0.259925	0.61541	0.259925	0.61541
Smoking	Leisure time	0	0.000691301	0.00167943	0.0027452	0.00377226	0.00470443	0.00552021	0.00621751		Smoking	Leisure time	0	0.000824911	0.00200402	0.00327577	0.00450134	0.00561367	0.00658712	0.0074192	0.0074192	0	0.0074192
Social contacts	Mental health	0.03413	0.0553982	0.0676315	0.0735702	0.0751858	0.0738977	0.0707264	0.0664013		Social contacts	Mental health	0.0350254	0.0568515	0.0694058	0.0755003	0.0771583	0.0758364	0.0725819	0.0681433	0.0771583	0.0350254	0.0771583
Social contacts	Income	0.0024	0.00283017	0.00218214	0.00100266	-0.000379101	-0.0017715	-0.00306947	-0.0042218		Social contacts	Income	0.0037166	0.00438275	0.00337922	0.0015527	-0.00058707	-0.00274331	-0.00475333	-0.00653781	0.00438275	-0.00653781	-0.00653781
Social contacts	Social contacts	0.77263	0.602242	0.473443	0.375228	0.299679	0.241063	0.195205	0.159036		Social contacts	Social contacts	0.77263	0.602242	0.473443	0.375228	0.299679	0.241063	0.195205	0.159036	0.77263	0.159036	0.77263
Social contacts	Physical capability	-0.01585	-0.0253373	-0.0306333	-0.0331677	-0.0339005	-0.0334842	-0.0323651	-0.0308485		Social contacts	Physical capability	-0.014596	-0.0233327	-0.0282097	-0.0305436	-0.0312184	-0.030835	-0.0298045	-0.0284079	-0.014596	-0.0312184	-0.0312184
Social contacts	Financial wealth	0.01238	0.0187327	0.0185398	0.0129583	0.00352369	-0.00835503	-0.0215506	-0.0352282		Social contacts	Financial wealth	0.00233598	0.00353468	0.00349826	0.0024451	0.000664885	-0.00157651	-0.00406638	-0.0066472	0.00353468	-0.0066472	-0.0066472
Social contacts	BMI	0	0.00508404	0.012143	0.0195598	0.0265216	0.0326528	0.037816	0.0420022		Social contacts	BMI	0	0.00119115	0.00284499	0.0045827	0.0062138	0.00765027	0.00885997	0.00984076	0.00984076	0	0.00984076
Social contacts	Alcohol use	0	-0.00139215	-0.00329541	-0.00522773	-0.00694205	-0.00832868	-0.00935647	-0.0100374		Social contacts	Alcohol use	0	-0.000718133	-0.00169992	-0.0026967	-0.00358102	-0.0042963	-0.00482648	-0.00517775	0	-0.00517775	-0.00517775
Social contacts	Smoking	0	0.00443841	0.00968679	0.0143957	0.0181984	0.0211184	0.0233081	0.0249399		Social contacts	Smoking	0	0.00349384	0.00762527	0.011332	0.0143254	0.016624	0.0183477	0.0196323	0.0196323	0	0.0196323
Social contacts	Leisure time	0.05473	0.0831894	0.0952252	0.0972979	0.0936014	0.0868194	0.0786368	0.070082		Social contacts	Leisure time	0.0514092	0.0781418	0.0894473	0.0913942	0.087922	0.0815516	0.0738654	0.0658297	0.0913942	0.0514092	0.0913942
Leisure time	Mental health	0.01455	0.0249592	0.031912	0.0360938	0.0381273	0.038548	0.0377993	0.0362378		Leisure time	Mental health	0.0158962	0.0272685	0.0348647	0.0394334	0.0416551	0.0421147	0.0412967	0.0395907	0.0421147	0.0158962	0.0421147
Leisure time	Income	-0.01186	-0.0188024	-0.022482	-0.0240212	-0.024182	-0.0234803	-0.0222639	-0.0207661		Leisure time	Income	-0.0195526	-0.030998	-0.0370641	-0.0396018	-0.0398668	-0.0387099	-0.0367047	-0.0342353	-0.0195526	-0.0398668	-0.0398668
Leisure time	Social contacts	0.06443	0.0967884	0.109386	0.110229	0.10446	0.0953305	0.0848448	0.0742001		Leisure time	Social contacts	0.0685919	0.10304	0.116452	0.117349	0.111208	0.101488	0.0903254	0.0789931	0.117349	0.0685919	0.117349
Leisure time	Physical capability	0	-0.000682419	-0.00151699	-0.00225799	-0.00281134	-0.00316076	-0.00332699	-0.00334541		Leisure time	Physical capability	0	-0.000669023	-0.00148721	-0.00221367	-0.00275615	-0.00309871	-0.00326168	-0.00327973	0	-0.00327973	-0.00327973
Leisure time	Financial wealth	0	-0.00109489	-0.00233407	-0.00348406	-0.00453636	-0.00552375	-0.00646452	-0.00735496		Leisure time	Financial wealth	0	-0.00021994	-0.000468864	-0.000699872	-0.000911257	-0.0011096	-0.00129858	-0.00147745	0	-0.00147745	-0.00147745
Leisure time	BMI	0.04879	0.0818521	0.104007	0.118486	0.1275	0.132592	0.134852	0.135064		Leisure time	BMI	0.0121695	0.020416	0.0259421	0.0295534	0.0318018	0.0330718	0.0336356	0.0336885	0.0336885	0.0121695	0.0336885
Leisure time	Alcohol use	-0.02952	-0.0483568	-0.0597498	-0.065976	-0.0686428	-0.0688871	-0.0675141	-0.0650938		Leisure time	Alcohol use	-0.0162114	-0.0265559	-0.0328125	-0.0362318	-0.0376963	-0.0378304	-0.0370765	-0.0357473	-0.0162114	-0.0378304	-0.0378304
Leisure time	Smoking	-0.00483	-0.00911026	-0.0121943	-0.0141126	-0.015105	-0.0154337	-0.0153198	-0.0149294		Leisure time	Smoking	-0.00404769	-0.00763468	-0.0102192	-0.0118268	-0.0126584	-0.0129339	-0.0128385	-0.0125113	-0.00404769	-0.0129339	-0.0129339
Leisure time	Leisure time	0.73442	0.54339	0.405191	0.304587	0.230858	0.176436	0.135964	0.10563		Leisure time	Leisure time	0.73442	0.54339	0.405191	0.304587	0.230858	0.176436	0.135964	0.10563	0.73442	0.10563	0.73442
Variances
	Mental health	Physical capability	Income	Financial wealth	Social contacts	BMI	Alcohol use	Smoking	Leisure time
1	0.799	1.04	0.221	22.181	1.008	16.327	3.82	1	1.257
2	0.818	1.03	0.297	22.505	0.883	14.98	3.358	1.379	1.097
3	0.796	1.017	0.349	23.989	0.761	15.871	3.206	1.445	0.878
4	0.823	1.005	0.428	24.674	0.789	15.626	2.953	1.508	0.814
5	0.865	1.001	0.506	27.958	0.878	15.877	2.894	1.638	0.849
average	0.8202	1.0186	0.3602	24.2614	0.8638	15.7362	3.2462	1.394	0.979

## Sheet: Low wealth
Unstandardised and standardised total effect coefficients from the sensitivity analysis for the lower-wealth group, calculated for eight years, with comparison to expectations from CLD
N=4,917; df=3,154; CFI=.990; TLI=.990; RMSEA=.020; SRMR=.047 (all robust fit indices)
		Unstandardised											Standardised
X (predictor)	Y (outcome)	1	2	3	4	5	6	7	8		X (predictor)	Y (outcome)	1	2	3	4	5	6	7	8	Max	Min	Strongest effect (positive or negative)
Mental health	Mental health	0.82095	0.678347	0.563381	0.469954	0.393553	0.330735	0.278834	0.23576		Mental health	Mental health	0.82095	0.678347	0.563381	0.469954	0.393553	0.330735	0.278834	0.23576	0.82095	0.23576	0.82095
Mental health	Income	0.00124	0.00610145	0.0120658	0.0181502	0.0239066	0.0291215	0.0337041	0.0376343		Mental health	Income	0.00130827	0.0064374	0.0127302	0.0191496	0.0252229	0.0307249	0.0355599	0.0397065	0.0397065	0.00130827	0.0397065
Mental health	Social contacts	0.03083	0.0360887	0.0313751	0.0224555	0.0119206	0.00108539	-0.00936266	-0.019085		Mental health	Social contacts	0.0320905	0.0375642	0.0326578	0.0233736	0.012408	0.00112977	-0.00974545	-0.0198652	0.0375642	-0.0198652	0.0375642
Mental health	Physical capability	0.03906	0.0667699	0.0855115	0.0976225	0.104916	0.108719	0.109992	0.109428		Mental health	Physical capability	0.0357753	0.061155	0.0783205	0.089413	0.0960929	0.0995763	0.100742	0.100226	0.100742	0.0357753	0.100742
Mental health	Financial wealth	-0.23157	-0.307723	-0.334779	-0.343212	-0.343463	-0.34002	-0.335198	-0.330305		Mental health	Financial wealth	-0.0841472	-0.11182	-0.121651	-0.124715	-0.124807	-0.123555	-0.121803	-0.120025	-0.0841472	-0.124807	-0.124807
Mental health	BMI	0.00186	0.0277131	0.0564812	0.0834549	0.107834	0.129722	0.149405	0.167188		Mental health	BMI	0.000436163	0.00649863	0.0132446	0.0195699	0.0252866	0.0304192	0.035035	0.0392049	0.0392049	0.000436163	0.0392049
Mental health	Alcohol use	-0.01368	-0.0173965	-0.0170759	-0.0148441	-0.011652	-0.00800054	-0.00417496	-0.000339491		Mental health	Alcohol use	-0.00715076	-0.00909345	-0.00892586	-0.00775925	-0.00609067	-0.00418201	-0.00218232	-0.000177457	-0.000177457	-0.00909345	-0.00909345
Mental health	Smoking	0.03987	0.0942766	0.130956	0.150256	0.157572	0.157631	0.153754	0.148095		Mental health	Smoking	0.0314932	0.0744688	0.103442	0.118687	0.124465	0.124513	0.12145	0.11698	0.124513	0.0314932	0.124513
Mental health	Leisure time	0.0183	0.0290308	0.0339467	0.0348468	0.033152	0.0298985	0.0258125	0.0213871		Mental health	Leisure time	0.0173825	0.0275753	0.0322448	0.0330998	0.0314899	0.0283995	0.0245184	0.0203149	0.0330998	0.0173825	0.0330998
Physical capability	Mental health	0.04843	0.0836809	0.108924	0.126734	0.139049	0.147297	0.152532	0.155529		Physical capability	Mental health	0.0528766	0.091364	0.118925	0.138371	0.151816	0.160822	0.166536	0.169809	0.169809	0.0528766	0.169809
Physical capability	Income	0.03877	0.0700015	0.0945876	0.113665	0.128231	0.139103	0.146942	0.152284		Physical capability	Income	0.0446603	0.0806369	0.108958	0.130934	0.147713	0.160237	0.169267	0.17542	0.17542	0.0446603	0.17542
Physical capability	Social contacts	-0.01877	-0.031475	-0.0369436	-0.0369162	-0.0331732	-0.0270566	-0.0194996	-0.0111316		Physical capability	Social contacts	-0.0213312	-0.0357698	-0.0419847	-0.0419536	-0.0376998	-0.0307486	-0.0221604	-0.0126506	-0.0126506	-0.0419847	-0.0419847
Physical capability	Physical capability	0.92471	0.861676	0.807431	0.759885	0.717627	0.679644	0.645192	0.613711		Physical capability	Physical capability	0.92471	0.861676	0.807431	0.759885	0.717627	0.679644	0.645192	0.613711	0.92471	0.613711	0.92471
Physical capability	Financial wealth	0	0.0471443	0.0952328	0.136378	0.170904	0.200405	0.2263	0.249643		Physical capability	Financial wealth	0	0.018704	0.0377827	0.0541067	0.0678045	0.0795085	0.0897822	0.0990435	0.0990435	0	0.0990435
Physical capability	BMI	-0.02998	-0.0425535	-0.050663	-0.0577091	-0.0646977	-0.0719962	-0.0797761	-0.0881318		Physical capability	BMI	-0.00767568	-0.0108948	-0.0129711	-0.0147751	-0.0165643	-0.0184329	-0.0204248	-0.0225641	-0.00767568	-0.0225641	-0.0225641
Physical capability	Alcohol use	-0.02554	-0.0443655	-0.0591221	-0.0707797	-0.0799114	-0.086975	-0.0923674	-0.096433		Physical capability	Alcohol use	-0.0145759	-0.0253198	-0.0337416	-0.0403946	-0.0456062	-0.0496374	-0.052715	-0.0550352	-0.0145759	-0.0550352	-0.0550352
Physical capability	Smoking	-0.14975	-0.223823	-0.264588	-0.287699	-0.300496	-0.307073	-0.30993	-0.310647		Physical capability	Smoking	-0.129148	-0.19303	-0.228186	-0.248118	-0.259154	-0.264826	-0.26729	-0.267909	-0.129148	-0.267909	-0.267909
Physical capability	Leisure time	-0.0217	-0.0355999	-0.0440842	-0.0486959	-0.0505434	-0.050447	-0.0490154	-0.0466969		Physical capability	Leisure time	-0.0225046	-0.0369199	-0.0457187	-0.0505014	-0.0524174	-0.0523174	-0.0508328	-0.0484283	-0.0225046	-0.0524174	-0.0524174
Income	Mental health	0.00766	0.013781	0.0192081	0.024041	0.0282496	0.0318098	0.0347245	0.0370203		Income	Mental health	0.00726025	0.0130618	0.0182057	0.0227863	0.0267754	0.0301498	0.0329123	0.0350883	0.0350883	0.00726025	0.0350883
Income	Income	0.88067	0.774919	0.682291	0.601401	0.530802	0.469174	0.415354	0.368325		Income	Income	0.88067	0.774919	0.682291	0.601401	0.530802	0.469174	0.415354	0.368325	0.88067	0.368325	0.88067
Income	Social contacts	0.00465	0.0170442	0.0277451	0.0352492	0.039835	0.0420911	0.0425798	0.0417714		Income	Social contacts	0.00458752	0.0168152	0.0273723	0.0347756	0.0392997	0.0415256	0.0420077	0.0412101	0.0420077	0.00458752	0.0420077
Income	Physical capability	0.02329	0.0409348	0.0549527	0.0661608	0.0750425	0.0819624	0.0872226	0.09108		Income	Physical capability	0.0202182	0.0355358	0.0477049	0.0574347	0.065145	0.0711523	0.0757187	0.0790673	0.0790673	0.0202182	0.0790673
Income	Financial wealth	0.15493	0.178125	0.169245	0.152961	0.135587	0.118855	0.103292	0.0890666		Income	Financial wealth	0.05336	0.0613485	0.0582902	0.0526819	0.0466979	0.0409351	0.035575	0.0306757	0.0613485	0.0306757	0.0613485
Income	BMI	0.04546	0.0573178	0.0592992	0.05775	0.054653	0.050815	0.0466668	0.042477		Income	BMI	0.0101039	0.0127394	0.0131798	0.0128355	0.0121471	0.0112941	0.0103721	0.00944089	0.0131798	0.00944089	0.0131798
Income	Alcohol use	0.05427	0.0887251	0.110934	0.124498	0.131688	0.134154	0.133157	0.129673		Income	Alcohol use	0.0268874	0.0439577	0.0549606	0.061681	0.0652433	0.066465	0.0659707	0.0642449	0.066465	0.0268874	0.066465
Income	Smoking	0.05415	0.0476004	0.0315762	0.0171663	0.00606632	-0.00205718	-0.0078446	-0.0118719		Income	Smoking	0.0405407	0.0356372	0.0236403	0.012852	0.0045417	-0.00154016	-0.00587305	-0.00888816	0.0405407	-0.00888816	0.0405407
Income	Leisure time	0.00837	0.0133397	0.0164089	0.0181853	0.019012	0.0191301	0.0187242	0.0179403		Income	Leisure time	0.00753547	0.0120096	0.0147729	0.0163721	0.0171164	0.0172227	0.0168573	0.0161515	0.0172227	0.00753547	0.0172227
Financial wealth	Mental health	-0.00294	-0.00150762	0.00110347	0.00397184	0.00679556	0.00946554	0.0119453	0.014231		Financial wealth	Mental health	-0.00809078	-0.00414891	0.00303671	0.0109304	0.0187011	0.0260488	0.0328731	0.0391632	0.0391632	-0.00809078	0.0391632
Financial wealth	Income	-0.01021	-0.01436	-0.0166044	-0.018078	-0.0191458	-0.0199601	-0.0206036	-0.0211291		Financial wealth	Income	-0.0296446	-0.0416942	-0.0482107	-0.0524891	-0.0555896	-0.057954	-0.0598222	-0.0613481	-0.0296446	-0.0613481	-0.0613481
Financial wealth	Social contacts	0.05869	0.0783872	0.0871451	0.0923251	0.0960821	0.0991823	0.101971	0.104636		Financial wealth	Social contacts	0.168116	0.224538	0.249625	0.264463	0.275225	0.284106	0.292094	0.299728	0.299728	0.168116	0.299728
Financial wealth	Physical capability	0.00035	0.00398812	0.00773282	0.0110486	0.0139622	0.0165844	0.0190116	0.0213134		Financial wealth	Physical capability	0.00088219	0.0100522	0.0194909	0.0278484	0.0351923	0.0418017	0.0479194	0.0537213	0.0537213	0.00088219	0.0537213
Financial wealth	Financial wealth	0.55281	0.437007	0.405759	0.39813	0.398572	0.402773	0.409311	0.417574		Financial wealth	Financial wealth	0.55281	0.437007	0.405759	0.39813	0.398572	0.402773	0.409311	0.417574	0.55281	0.39813	0.55281
Financial wealth	BMI	-0.11704	-0.159175	-0.182528	-0.200805	-0.217424	-0.23331	-0.248769	-0.26395		Financial wealth	BMI	-0.0755289	-0.10272	-0.11779	-0.129584	-0.14031	-0.150561	-0.160537	-0.170334	-0.0755289	-0.170334	-0.170334
Financial wealth	Alcohol use	-0.02853	-0.0406123	-0.0476596	-0.0527231	-0.0567496	-0.0601206	-0.0630411	-0.0656458		Financial wealth	Alcohol use	-0.0410403	-0.0584207	-0.0685581	-0.075842	-0.0816342	-0.0864832	-0.0906844	-0.0944312	-0.0410403	-0.0944312	-0.0944312
Financial wealth	Smoking	-0.18885	-0.215746	-0.209872	-0.200598	-0.193721	-0.189742	-0.188162	-0.188428		Financial wealth	Smoking	-0.410516	-0.468981	-0.456213	-0.436054	-0.421104	-0.412455	-0.40902	-0.409599	-0.40902	-0.468981	-0.468981
Financial wealth	Leisure time	0	0.00268435	0.00550641	0.00793647	0.00992829	0.0115429	0.0128561	0.0139365		Financial wealth	Leisure time	0	0.00701688	0.0143937	0.0207459	0.0259525	0.0301731	0.0336058	0.0364299	0.0364299	0	0.0364299
BMI	Mental health	0.00064	0.00164965	0.00214739	0.00199993	0.00125735	9.37874e-06	-0.00165284	-0.0036473		BMI	Mental health	0.00272925	0.00703485	0.00915744	0.0085286	0.00536191	3.99952e-05	-0.00704847	-0.0155537	0.00915744	-0.0155537	-0.0155537
BMI	Income	0	0.00194995	0.00440111	0.00695293	0.00947818	0.0119289	0.0142852	0.0165395		BMI	Income	0	0.00877334	0.0198017	0.031283	0.0426448	0.0536714	0.0642728	0.0744156	0.0744156	0	0.0744156
BMI	Social contacts	0	-0.0118356	-0.026059	-0.0403123	-0.0540169	-0.0670605	-0.0794628	-0.0912842		BMI	Social contacts	0	-0.0525361	-0.115671	-0.178939	-0.239771	-0.297669	-0.35272	-0.405193	0	-0.405193	-0.405193
BMI	Physical capability	-0.00319	-0.00540963	-0.00769742	-0.0102082	-0.0129181	-0.0157829	-0.0187684	-0.0218524		BMI	Physical capability	-0.0124596	-0.0211292	-0.0300649	-0.0398717	-0.0504561	-0.0616456	-0.0733065	-0.0853519	-0.0124596	-0.0853519	-0.0853519
BMI	Financial wealth	-0.20302	-0.288469	-0.341851	-0.384818	-0.423311	-0.459295	-0.493649	-0.526896		BMI	Financial wealth	-0.314601	-0.447013	-0.529735	-0.596316	-0.655965	-0.711726	-0.76496	-0.816481	-0.314601	-0.816481	-0.816481
BMI	BMI	0.93122	0.893503	0.866984	0.846431	0.830221	0.817663	0.808337	0.801934		BMI	BMI	0.93122	0.893503	0.866984	0.846431	0.830221	0.817663	0.808337	0.801934	0.93122	0.801934	0.93122
BMI	Alcohol use	-0.01499	-0.0211394	-0.0230304	-0.022248	-0.0195488	-0.0154087	-0.0101732	-0.0041069		BMI	Alcohol use	-0.0334142	-0.0471219	-0.051337	-0.049593	-0.0435763	-0.0343476	-0.0226771	-0.0091547	-0.0091547	-0.051337	-0.051337
BMI	Smoking	-0.02421	0.00153482	0.0343368	0.0651285	0.0926698	0.117358	0.139804	0.160541		BMI	Smoking	-0.0815509	0.00517001	0.115663	0.219384	0.312157	0.395319	0.470929	0.540779	0.540779	-0.0815509	0.540779
BMI	Leisure time	0	8.0935e-05	-0.000347977	-0.00126791	-0.00255382	-0.00408717	-0.00577576	-0.00755247		BMI	Leisure time	0	0.00032784	-0.00140954	-0.00513588	-0.0103446	-0.0165557	-0.0233956	-0.0305925	0.00032784	-0.0305925	-0.0305925
Alcohol use	Mental health	-0.00631	-0.00965094	-0.0121481	-0.0144858	-0.0168924	-0.0194278	-0.0220838	-0.024825		Alcohol use	Mental health	-0.0120716	-0.0184631	-0.0232404	-0.0277126	-0.0323165	-0.037167	-0.0422482	-0.0474924	-0.0120716	-0.0474924	-0.0474924
Alcohol use	Income	0	0.00335636	0.00751489	0.0116921	0.0156114	0.0191691	0.0223341	0.0251113		Alcohol use	Income	0	0.00677454	0.0151682	0.0235995	0.0315104	0.0386913	0.0450795	0.0506851	0.0506851	0	0.0506851
Alcohol use	Social contacts	0	-0.0196022	-0.0427209	-0.0650147	-0.0852993	-0.103334	-0.119204	-0.133116		Alcohol use	Social contacts	0	-0.0390339	-0.0850701	-0.129464	-0.169856	-0.205769	-0.23737	-0.265075	0	-0.265075	-0.265075
Alcohol use	Physical capability	-0.00034	-0.00125267	-0.00351056	-0.00679944	-0.0107242	-0.0149897	-0.0194025	-0.0238444		Alcohol use	Physical capability	-0.00059575	-0.00219493	-0.00615122	-0.011914	-0.018791	-0.026265	-0.0339971	-0.0417803	-0.00059575	-0.0417803	-0.0417803
Alcohol use	Financial wealth	-0.33079	-0.461138	-0.530552	-0.576522	-0.610764	-0.638006	-0.660756	-0.680613		Alcohol use	Financial wealth	-0.229955	-0.320569	-0.368824	-0.400781	-0.424585	-0.443523	-0.459338	-0.473142	-0.229955	-0.473142	-0.473142
Alcohol use	BMI	-0.04864	-0.0496175	-0.0348245	-0.0129856	0.0129842	0.0417419	0.0724625	0.104558		Alcohol use	BMI	-0.0218205	-0.022259	-0.0156227	-0.00582548	0.00582485	0.0187259	0.0325075	0.046906	0.046906	-0.022259	0.046906
Alcohol use	Alcohol use	0.8562	0.743508	0.651638	0.575653	0.512409	0.459579	0.415336	0.378211		Alcohol use	Alcohol use	0.8562	0.743508	0.651638	0.575653	0.512409	0.459579	0.415336	0.378211	0.8562	0.378211	0.8562
Alcohol use	Smoking	0.01931	0.0915247	0.157348	0.208139	0.245809	0.273643	0.294433	0.310277		Alcohol use	Smoking	0.0291801	0.138306	0.237775	0.314527	0.371452	0.413513	0.444929	0.468872	0.468872	0.0291801	0.468872
Alcohol use	Leisure time	0	-0.000108095	-0.00114585	-0.00298045	-0.00533145	-0.00795207	-0.0106589	-0.0133266		Alcohol use	Leisure time	0	-0.000196427	-0.0020822	-0.00541599	-0.00968817	-0.0144503	-0.0193691	-0.0242168	0	-0.0242168	-0.0242168
Smoking	Mental health	0.00036	0.0002785	-0.0012006	-0.00362293	-0.00646927	-0.00938067	-0.0121473	-0.0146629		Smoking	Mental health	0.000455756	0.000352577	-0.00151995	-0.00458659	-0.00819002	-0.0118758	-0.0153783	-0.0185631	0.000455756	-0.0185631	-0.0185631
Smoking	Income	0	0.00249424	0.00453697	0.00580209	0.00646583	0.00673816	0.00677884	0.00669679		Smoking	Income	0	0.00333155	0.00606001	0.00774982	0.00863637	0.00900012	0.00905446	0.00894486	0.00905446	0	0.00905446
Smoking	Social contacts	0	-0.0189752	-0.035862	-0.0479086	-0.0559953	-0.0613511	-0.0649391	-0.0674273		Smoking	Social contacts	0	-0.0250045	-0.047257	-0.0631314	-0.0737877	-0.0808453	-0.0855734	-0.0888522	0	-0.0888522	-0.0888522
Smoking	Physical capability	-0.02279	-0.0345744	-0.0412249	-0.0450515	-0.047196	-0.0483151	-0.0488153	-0.0489549		Smoking	Physical capability	-0.0264256	-0.0400899	-0.0478014	-0.0522385	-0.054725	-0.0560226	-0.0566026	-0.0567645	-0.0264256	-0.0567645	-0.0567645
Smoking	Financial wealth	-0.33079	-0.368968	-0.349567	-0.325495	-0.306824	-0.294119	-0.286228	-0.281984		Smoking	Financial wealth	-0.152174	-0.169737	-0.160812	-0.149738	-0.141149	-0.135304	-0.131674	-0.129721	-0.129721	-0.169737	-0.169737
Smoking	BMI	-0.07206	-0.0712103	-0.0537593	-0.0333658	-0.013286	0.00577917	0.0237621	0.0407511		Smoking	BMI	-0.0213924	-0.0211402	-0.0159595	-0.00990529	-0.00394421	0.00171566	0.00705425	0.0120978	0.0120978	-0.0213924	-0.0213924
Smoking	Alcohol use	0.00871	0.0237597	0.0366435	0.0463499	0.0533764	0.0583731	0.0618794	0.0643034		Smoking	Alcohol use	0.00576387	0.015723	0.0242489	0.0306722	0.035322	0.0386286	0.0409488	0.0425529	0.0425529	0.00576387	0.0425529
Smoking	Smoking	0.59787	0.425258	0.331437	0.272553	0.233038	0.205775	0.186773	0.173517		Smoking	Smoking	0.59787	0.425258	0.331437	0.272553	0.233038	0.205775	0.186773	0.173517	0.59787	0.173517	0.59787
Smoking	Leisure time	0	0.000501131	0.000226655	-0.00065396	-0.00182856	-0.00307601	-0.00427162	-0.00535683		Smoking	Leisure time	0	0.000602619	0.000272557	-0.000786399	-0.00219888	-0.00369896	-0.0051367	-0.00644168	0.000602619	-0.00644168	-0.00644168
Social contacts	Mental health	0.04354	0.0683759	0.0827088	0.090633	0.094551	0.0959882	0.0959433	0.0950761		Social contacts	Mental health	0.0418298	0.0656901	0.0794601	0.087073	0.0908371	0.0922179	0.0921748	0.0913416	0.0922179	0.0418298	0.0922179
Social contacts	Income	0.00453	0.000585375	-0.00586141	-0.0128668	-0.0196877	-0.026012	-0.0317174	-0.0367778		Social contacts	Income	0.00459169	0.000593347	-0.00594124	-0.013042	-0.0199558	-0.0263663	-0.0321493	-0.0372786	0.00459169	-0.0372786	-0.0372786
Social contacts	Social contacts	0.78527	0.657267	0.570754	0.508812	0.463283	0.429398	0.404065	0.385178		Social contacts	Social contacts	0.78527	0.657267	0.570754	0.508812	0.463283	0.429398	0.404065	0.385178	0.78527	0.385178	0.78527
Social contacts	Physical capability	-0.01471	-0.0231291	-0.0252636	-0.0229298	-0.0177443	-0.0108549	-0.00302047	0.00527514		Social contacts	Physical capability	-0.0129438	-0.020352	-0.0222302	-0.0201766	-0.0156137	-0.00955156	-0.0026578	0.00464176	0.00464176	-0.0222302	-0.0222302
Social contacts	Financial wealth	0.6243	0.825983	0.909358	0.954666	0.985523	1.01031	1.03272	1.05469		Social contacts	Financial wealth	0.217945	0.288354	0.31746	0.333278	0.34405	0.352702	0.360526	0.368198	0.368198	0.217945	0.368198
Social contacts	BMI	0	-0.0705649	-0.149701	-0.224361	-0.292851	-0.355863	-0.414415	-0.469415		Social contacts	BMI	0	-0.0158973	-0.0337255	-0.0505454	-0.0659751	-0.0801709	-0.0933619	-0.105752	0	-0.105752	-0.105752
Social contacts	Alcohol use	0	-0.0189687	-0.0418716	-0.0643866	-0.0851825	-0.103887	-0.120492	-0.135146		Social contacts	Alcohol use	0	-0.00952579	-0.0210273	-0.0323339	-0.0427773	-0.0521704	-0.0605091	-0.0678681	0	-0.0678681	-0.0678681
Social contacts	Smoking	0	-0.113537	-0.21603	-0.290987	-0.343377	-0.380255	-0.407141	-0.427845		Social contacts	Smoking	0	-0.0861599	-0.163939	-0.220822	-0.260579	-0.288564	-0.308967	-0.324679	0	-0.324679	-0.324679
Social contacts	Leisure time	0.04824	0.0742462	0.0876577	0.0935281	0.0948607	0.0935391	0.0907637	0.0872973		Social contacts	Leisure time	0.0440217	0.0677538	0.0799925	0.0853496	0.0865656	0.0853596	0.0828269	0.0796636	0.0865656	0.0440217	0.0865656
Leisure time	Mental health	0.01978	0.0329552	0.0410651	0.0454716	0.04726	0.0472591	0.0460859	0.0441902		Leisure time	Mental health	0.020824	0.0346946	0.0432326	0.0478716	0.0497544	0.0497535	0.0485183	0.0465226	0.0497544	0.020824	0.0497544
Leisure time	Income	-0.00147	-0.00212341	-0.00254133	-0.00290905	-0.0032817	-0.0036675	-0.00405804	-0.00444071		Leisure time	Income	-0.0016328	-0.00235857	-0.00282278	-0.00323122	-0.00364514	-0.00407367	-0.00450746	-0.00493251	-0.0016328	-0.00493251	-0.00493251
Leisure time	Social contacts	0.04848	0.0740589	0.0865847	0.0914056	0.091712	0.0894767	0.0859273	0.0818207		Leisure time	Social contacts	0.0531255	0.0811555	0.0948816	0.100164	0.1005	0.0980506	0.0941612	0.0896611	0.1005	0.0531255	0.1005
Leisure time	Physical capability	0	-0.000167917	-0.000279256	-0.000167245	0.000224893	0.000882354	0.00175637	0.00278811		Leisure time	Physical capability	0	-0.000161914	-0.000269273	-0.000161265	0.000216853	0.000850809	0.00169358	0.00268844	0.00268844	-0.000269273	0.00268844
Leisure time	Financial wealth	0	0.0248804	0.05119	0.0737235	0.0918598	0.106107	0.117191	0.125809		Leisure time	Financial wealth	0	0.00951814	0.0195831	0.0282034	0.0351415	0.0405917	0.0448319	0.0481289	0.0481289	0	0.0481289
Leisure time	BMI	0.0368	0.0620268	0.0761521	0.0819176	0.0818254	0.077765	0.0710878	0.0627404		Leisure time	BMI	0.00908494	0.0153128	0.0187999	0.0202233	0.0202005	0.0191981	0.0175497	0.0154889	0.0202233	0.00908494	0.0202233
Leisure time	Alcohol use	-0.02453	-0.0397771	-0.0493564	-0.0552535	-0.0586966	-0.0604888	-0.0611684	-0.0611014		Leisure time	Alcohol use	-0.013499	-0.0218896	-0.0271611	-0.0304063	-0.0323011	-0.0332873	-0.0336613	-0.0336244	-0.013499	-0.0336613	-0.0336613
Leisure time	Smoking	0.00369	0.00424393	-0.00123118	-0.010201	-0.0203093	-0.0301225	-0.0389349	-0.0464928		Leisure time	Smoking	0.00306856	0.0035292	-0.00102384	-0.00848305	-0.0168889	-0.0250495	-0.0323778	-0.0386629	0.0035292	-0.0386629	-0.0386629
Leisure time	Leisure time	0.72991	0.535457	0.394997	0.293225	0.219249	0.165289	0.125777	0.0967225		Leisure time	Leisure time	0.72991	0.535457	0.394997	0.293225	0.219249	0.165289	0.125777	0.0967225	0.72991	0.0967225	0.72991
Variances
	Mental health	Physical capability	Income	Financial wealth	Social contacts	BMI	Alcohol use	Smoking	Leisure time
1	0.819	1.021	0.746	9.068	0.943	15.726	3.553	1	1.171
2	0.831	1.014	0.729	4.274	0.791	14.269	3.069	1.357	1.017
3	0.816	0.995	0.714	4.39	0.652	15.568	3.078	1.328	0.857
4	0.836	0.982	0.744	5.905	0.695	15.035	2.824	1.426	0.75
5	0.879	0.972	0.823	8.027	0.778	15.436	2.778	1.59	0.839
average	0.8362	0.9968	0.7512	6.3328	0.7718	15.2068	3.0604	1.3402	0.9268

## Sheet: Work status
Unstandardised and standardised total effect coefficients from the sensitivity analysis including work status, calculated for eight years, with comparison to expectations from CLD
N=6,554; df=3,216; CFI=.992; TLI=.992; RMSEA=.016; SRMR=.044 (all robust fit indices)
		Unstandardised											Standardised
X (predictor)	Y (outcome)	1	2	3	4	5	6	7	8		X (predictor)	Y (outcome)	1	2	3	4	5	6	7	8	Max	Min	Strongest effect (positive or negative)
Mental health	Mental health	0.83301	0.697725	0.587546	0.497352	0.423147	0.361798	0.310836	0.268303		Mental health	Mental health	0.83301	0.697725	0.587546	0.497352	0.423147	0.361798	0.310836	0.268303	0.83301	0.268303	0.83301
Mental health	Income	-0.00103	-0.000268847	0.0016036	0.00410421	0.00689493	0.00974427	0.0124986	0.0150606		Mental health	Income	-0.000924078	-0.0002412	0.00143869	0.00368215	0.00618588	0.0087422	0.0112133	0.0135118	0.0135118	-0.000924078	0.0135118
Mental health	Social contacts	0.05236	0.0833759	0.10006	0.107211	0.108122	0.105057	0.0995727	0.0927303		Mental health	Social contacts	0.0529304	0.0842842	0.10115	0.108379	0.1093	0.106202	0.100657	0.0937405	0.1093	0.0529304	0.1093
Mental health	Physical capability	0.03224	0.0564018	0.074302	0.0873327	0.0965683	0.102843	0.106807	0.10897		Mental health	Physical capability	0.0287059	0.0502191	0.066157	0.0777593	0.0859825	0.0915692	0.0950986	0.0970247	0.0970247	0.0287059	0.0970247
Mental health	Financial wealth	-0.03813	-0.0662247	-0.085617	-0.0977629	-0.104032	-0.105624	-0.103554	-0.0986606		Mental health	Financial wealth	-0.00448535	-0.00779023	-0.0100714	-0.0115002	-0.0122376	-0.0124249	-0.0121814	-0.0116058	-0.00448535	-0.0124249	-0.0124249
Mental health	BMI	-0.00048	-0.000433363	4.0334e-05	0.000807266	0.00173683	0.00271802	0.0036646	0.00451447		Mental health	BMI	-0.000115373	-0.000104163	9.69468e-06	0.000194035	0.000417464	0.000653304	0.000880822	0.0010851	0.0010851	-0.000115373	0.0010851
Mental health	Alcohol use	-0.00293	-0.00592888	-0.00882079	-0.0114761	-0.0138115	-0.0157832	-0.0173785	-0.0186065		Mental health	Alcohol use	-0.0014618	-0.00295796	-0.00440076	-0.0057255	-0.00689064	-0.00787437	-0.00867025	-0.00928291	-0.0014618	-0.00928291	-0.00928291
Mental health	Smoking	-0.00231	-0.00457215	-0.00648966	-0.00800322	-0.00915318	-0.0100128	-0.0106576	-0.0111535		Mental health	Smoking	-0.00175031	-0.00346437	-0.00491729	-0.00606412	-0.00693546	-0.00758678	-0.00807538	-0.00845112	-0.00175031	-0.00845112	-0.00845112
Mental health	Leisure time	0.01928	0.0341339	0.0445421	0.051041	0.0543591	0.0552316	0.0543153	0.0521581		Mental health	Leisure time	0.0177193	0.0313707	0.0409363	0.0469091	0.0499586	0.0507605	0.0499184	0.0479359	0.0507605	0.0177193	0.0507605
Physical capability	Mental health	0.0381	0.0666582	0.087862	0.103387	0.114519	0.122249	0.127341	0.130389		Physical capability	Mental health	0.0427907	0.0748649	0.0986792	0.116115	0.128618	0.137299	0.143019	0.146442	0.146442	0.0427907	0.146442
Physical capability	Income	0.04069	0.0724522	0.0972348	0.116479	0.131284	0.142505	0.150823	0.156784		Physical capability	Income	0.041	0.0730042	0.0979756	0.117367	0.132284	0.14359	0.151972	0.157979	0.157979	0.041	0.157979
Physical capability	Social contacts	-0.02373	-0.0376889	-0.0451304	-0.0482502	-0.0485451	-0.0470425	-0.044449	-0.0412501		Physical capability	Social contacts	-0.0269419	-0.0427902	-0.0512389	-0.0547809	-0.0551157	-0.0534097	-0.0504653	-0.0468334	-0.0269419	-0.0551157	-0.0551157
Physical capability	Physical capability	0.93308	0.8738	0.820601	0.772396	0.728396	0.688004	0.650757	0.616284		Physical capability	Physical capability	0.93308	0.8738	0.820601	0.772396	0.728396	0.688004	0.650757	0.616284	0.93308	0.616284	0.93308
Physical capability	Financial wealth	0	0.063224	0.155757	0.259658	0.365613	0.468953	0.56748	0.660306		Physical capability	Financial wealth	0	0.00835289	0.020578	0.0343049	0.0483033	0.061956	0.074973	0.0872368	0.0872368	0	0.0872368
Physical capability	BMI	-0.02143	-0.0405131	-0.0575007	-0.0726181	-0.0860687	-0.0980356	-0.108684	-0.118161		Physical capability	BMI	-0.00578507	-0.0109366	-0.0155224	-0.0196034	-0.0232344	-0.0264649	-0.0293394	-0.0318979	-0.00578507	-0.0318979	-0.0318979
Physical capability	Alcohol use	-0.01734	-0.0312997	-0.0420635	-0.0500405	-0.0556977	-0.0594819	-0.0617877	-0.0629484		Physical capability	Alcohol use	-0.00971613	-0.0175382	-0.0235695	-0.0280392	-0.0312091	-0.0333295	-0.0346215	-0.0352719	-0.00971613	-0.0352719	-0.0352719
Physical capability	Smoking	-0.07979	-0.121568	-0.143265	-0.154521	-0.160482	-0.163867	-0.166087	-0.167854		Physical capability	Smoking	-0.067901	-0.103454	-0.121918	-0.131497	-0.13657	-0.139451	-0.14134	-0.142843	-0.067901	-0.142843	-0.142843
Physical capability	Leisure time	-0.01159	-0.0196155	-0.0246613	-0.0273588	-0.0282891	-0.0279455	-0.0267264	-0.024942		Physical capability	Leisure time	-0.0119632	-0.0202471	-0.0254553	-0.0282397	-0.0292	-0.0288453	-0.0275869	-0.0257451	-0.0119632	-0.0292	-0.0292
Income	Mental health	0.00719	0.0138588	0.0197562	0.0247633	0.0288515	0.0320507	0.0344265	0.0360643		Income	Mental health	0.00801415	0.0154474	0.0220207	0.0276018	0.0321586	0.0357245	0.0383726	0.0401982	0.0401982	0.00801415	0.0401982
Income	Income	0.85638	0.735112	0.632254	0.54473	0.470081	0.406299	0.351725	0.304975		Income	Income	0.85638	0.735112	0.632254	0.54473	0.470081	0.406299	0.351725	0.304975	0.85638	0.304975	0.85638
Income	Social contacts	0.02565	0.0422584	0.0524894	0.0582017	0.0607175	0.0609915	0.0597191	0.05741		Income	Social contacts	0.0289016	0.0476154	0.0591434	0.0655798	0.0684145	0.0687232	0.0672895	0.0646876	0.0687232	0.0289016	0.0687232
Income	Physical capability	0.01597	0.0273348	0.0355416	0.0415017	0.0458104	0.0488715	0.0509699	0.0523132		Income	Physical capability	0.0158493	0.0271281	0.0352728	0.0411879	0.045464	0.048502	0.0505845	0.0519177	0.0519177	0.0158493	0.0519177
Income	Financial wealth	0.18277	0.259369	0.28144	0.276693	0.259848	0.238594	0.216836	0.196445		Income	Financial wealth	0.0239642	0.0340077	0.0369016	0.0362791	0.0340704	0.0312838	0.0284308	0.0257572	0.0369016	0.0239642	0.0369016
Income	BMI	0.01101	0.0195228	0.0259068	0.0305062	0.03363	0.0355484	0.0364937	0.0366633		Income	BMI	0.0029497	0.00523038	0.00694073	0.00817296	0.00900985	0.0095238	0.00977707	0.00982249	0.00982249	0.0029497	0.00982249
Income	Alcohol use	0.02706	0.0473649	0.0616736	0.0709712	0.0762453	0.078388	0.0781621	0.0761973		Income	Alcohol use	0.0150479	0.0263393	0.0342963	0.0394667	0.0423996	0.0435911	0.0434655	0.0423729	0.0435911	0.0150479	0.0435911
Income	Smoking	0.0886	0.123466	0.130997	0.12529	0.113779	0.100307	0.0867888	0.0741185		Income	Smoking	0.0748283	0.104275	0.110636	0.105815	0.0960935	0.0847153	0.0732986	0.0625977	0.110636	0.0625977	0.110636
Income	Leisure time	0.01917	0.0320535	0.0402019	0.0448468	0.0469455	0.0472307	0.0462566	0.0444381		Income	Leisure time	0.0196376	0.0328354	0.0411825	0.0459408	0.0480907	0.0483828	0.0473849	0.0455221	0.0483828	0.0196376	0.0483828
Financial wealth	Mental health	0.00028	0.000551249	0.000814417	0.00107108	0.00132266	0.00157009	0.00181375	0.00205361		Financial wealth	Mental health	0.00238028	0.00468617	0.00692336	0.00910525	0.011244	0.0133473	0.0154187	0.0174577	0.0174577	0.00238028	0.0174577
Financial wealth	Income	0.00424	0.0074263	0.00990617	0.0118893	0.013507	0.0148453	0.0159633	0.0169034		Financial wealth	Income	0.0323376	0.0566388	0.0755522	0.0906768	0.103015	0.113222	0.121749	0.128918	0.128918	0.0323376	0.128918
Financial wealth	Social contacts	-0.00195	-0.00308469	-0.00374225	-0.00411556	-0.00431649	-0.0044112	-0.00443972	-0.00442685		Financial wealth	Social contacts	-0.0167575	-0.0265087	-0.0321594	-0.0353675	-0.0370942	-0.0379081	-0.0381532	-0.0380426	-0.0167575	-0.0381532	-0.0381532
Financial wealth	Physical capability	-0.00056	-0.000426141	7.7649e-05	0.000772634	0.00155983	0.0023842	0.00321505	0.00403518		Financial wealth	Physical capability	-0.00423871	-0.00322552	0.000587735	0.00584816	0.0118065	0.0180463	0.0243351	0.0305428	0.0305428	-0.00423871	0.0305428
Financial wealth	Financial wealth	0.9101	0.858631	0.828177	0.80924	0.796643	0.787559	0.780447	0.774466		Financial wealth	Financial wealth	0.9101	0.858631	0.828177	0.80924	0.796643	0.787559	0.780447	0.774466	0.9101	0.774466	0.9101
Financial wealth	BMI	-0.00467	-0.00897792	-0.012944	-0.0165932	-0.019952	-0.0230455	-0.0258976	-0.0285298		Financial wealth	BMI	-0.00954221	-0.0183446	-0.0264484	-0.033905	-0.0407679	-0.0470889	-0.0529165	-0.058295	-0.00954221	-0.058295	-0.058295
Financial wealth	Alcohol use	-0.00083	-0.00214973	-0.00356607	-0.00489509	-0.0060616	-0.00704534	-0.00785238	-0.00850015		Financial wealth	Alcohol use	-0.00352021	-0.00911745	-0.0151244	-0.0207611	-0.0257085	-0.0298808	-0.0333036	-0.0360509	-0.00352021	-0.0360509	-0.0360509
Financial wealth	Smoking	-0.04194	-0.0642717	-0.0759617	-0.0818923	-0.0847199	-0.0858877	-0.0861786	-0.0860159		Financial wealth	Smoking	-0.270148	-0.413993	-0.489292	-0.527493	-0.545706	-0.553228	-0.555103	-0.554054	-0.270148	-0.555103	-0.555103
Financial wealth	Leisure time	0	-0.00010458	-0.000226257	-0.000329201	-0.0004024	-0.00044599	-0.00046447	-0.000463472		Financial wealth	Leisure time	0	-0.000817065	-0.00176771	-0.00257199	-0.00314388	-0.00348445	-0.00362883	-0.00362103	0	-0.00362883	-0.00362883
BMI	Mental health	0.00067	0.00114853	0.00148214	0.00170588	0.00184599	0.00192203	0.00194863	0.00193678		BMI	Mental health	0.00278748	0.00477837	0.00616633	0.00709721	0.0076801	0.00799646	0.00810713	0.00805784	0.00810713	0.00278748	0.00810713
BMI	Income	0.00719	0.0126298	0.0166973	0.0196756	0.0217829	0.0231914	0.0240391	0.0244378		BMI	Income	0.0268373	0.0471416	0.062324	0.0734408	0.0813065	0.0865638	0.0897277	0.0912161	0.0912161	0.0268373	0.0912161
BMI	Social contacts	0	0.000369703	0.000928097	0.00156509	0.00221366	0.00283357	0.00340151	0.00390513		BMI	Social contacts	0	0.00155488	0.00390334	0.00658237	0.00931011	0.0119173	0.0143059	0.016424	0.016424	0	0.016424
BMI	Physical capability	-0.00387	-0.00694419	-0.00942366	-0.0114407	-0.0130866	-0.0144277	-0.0155142	-0.0163854		BMI	Physical capability	-0.0143359	-0.0257238	-0.0349086	-0.0423804	-0.0484775	-0.0534455	-0.0574701	-0.0606974	-0.0143359	-0.0606974	-0.0606974
BMI	Financial wealth	-0.02993	-0.0453303	-0.0530253	-0.0567084	-0.0583697	-0.0590727	-0.0593785	-0.0595761		BMI	Financial wealth	-0.0146479	-0.0221849	-0.0259508	-0.0277534	-0.0285664	-0.0289104	-0.0290601	-0.0291568	-0.0146479	-0.0291568	-0.0291568
BMI	BMI	0.93984	0.883819	0.831597	0.782864	0.73734	0.694774	0.654937	0.617621		BMI	BMI	0.93984	0.883819	0.831597	0.782864	0.73734	0.694774	0.654937	0.617621	0.93984	0.617621	0.93984
BMI	Alcohol use	-0.01134	-0.0203992	-0.0274687	-0.032846	-0.0368077	-0.0395997	-0.0414346	-0.0424928		BMI	Alcohol use	-0.0235381	-0.0423419	-0.057016	-0.0681773	-0.0764005	-0.0821959	-0.0860044	-0.0882008	-0.0235381	-0.0882008	-0.0882008
BMI	Smoking	-0.01237	-0.0175248	-0.0189362	-0.0184699	-0.0171196	-0.0154077	-0.0136024	-0.0118357		BMI	Smoking	-0.0389952	-0.055245	-0.0596945	-0.0582245	-0.053968	-0.0485714	-0.0428801	-0.0373109	-0.0373109	-0.0596945	-0.0596945
BMI	Leisure time	0	0.000195603	0.000515714	0.000903935	0.00131825	0.00172893	0.00211606	0.0024672		BMI	Leisure time	0	0.000747915	0.0019719	0.00345632	0.00504049	0.00661079	0.00809104	0.00943366	0.00943366	0	0.00943366
Alcohol use	Mental health	-0.00201	-0.00353002	-0.00465359	-0.00546004	-0.00601551	-0.00637445	-0.00658119	-0.00667157		Alcohol use	Mental health	-0.0040288	-0.0070755	-0.00932756	-0.010944	-0.0120574	-0.0127768	-0.0131912	-0.0133724	-0.0040288	-0.0133724	-0.0133724
Alcohol use	Income	0	-0.000268538	-0.00078532	-0.00149865	-0.00234964	-0.00328335	-0.00425322	-0.00522217		Alcohol use	Income	0	-0.000482901	-0.00141221	-0.00269496	-0.00422526	-0.00590431	-0.00764838	-0.0093908	0	-0.0093908	-0.0093908
Alcohol use	Social contacts	0	-7.7892e-05	-0.000168335	-0.000246184	-0.000304583	-0.000344257	-0.000368478	-0.000380866		Alcohol use	Social contacts	0	-0.000157826	-0.000341084	-0.000498823	-0.000617152	-0.000697538	-0.000746616	-0.000771717	0	-0.000771717	-0.000771717
Alcohol use	Physical capability	-0.00057	-0.00123934	-0.00188786	-0.00246434	-0.00295266	-0.00335375	-0.00367615	-0.00393112		Alcohol use	Physical capability	-0.00101726	-0.0022118	-0.0033692	-0.00439802	-0.00526949	-0.0059853	-0.00656068	-0.00701571	-0.00101726	-0.00701571	-0.00701571
Alcohol use	Financial wealth	-0.00709	-0.0279394	-0.053954	-0.0807607	-0.106246	-0.129493	-0.150202	-0.168389		Alcohol use	Financial wealth	-0.00167169	-0.00658761	-0.0127214	-0.0190419	-0.0250509	-0.030532	-0.035415	-0.039703	-0.00167169	-0.039703	-0.039703
Alcohol use	BMI	-0.03023	-0.0541844	-0.0728925	-0.0872216	-0.0979033	-0.105556	-0.110701	-0.113781		Alcohol use	BMI	-0.014564	-0.0261046	-0.0351176	-0.042021	-0.0471672	-0.050854	-0.0533329	-0.0548165	-0.014564	-0.0548165	-0.0548165
Alcohol use	Alcohol use	0.86187	0.74366	0.642328	0.555355	0.480634	0.416387	0.361108	0.313513		Alcohol use	Alcohol use	0.86187	0.74366	0.642328	0.555355	0.480634	0.416387	0.361108	0.313513	0.86187	0.313513	0.86187
Alcohol use	Smoking	0.02334	0.0356185	0.0418392	0.0447449	0.0458415	0.045958	0.0455523	0.0448778		Alcohol use	Smoking	0.0354474	0.0540952	0.063543	0.0679559	0.0696213	0.0697983	0.0691821	0.0681577	0.0697983	0.0354474	0.0697983
Alcohol use	Leisure time	0	-3.21465e-05	-8.86792e-05	-0.000160483	-0.000239919	-0.000321414	-0.000401222	-0.000476982		Alcohol use	Leisure time	0	-5.92178e-05	-0.000163358	-0.000295629	-0.00044196	-0.000592084	-0.000739099	-0.000878659	0	-0.000878659	-0.000878659
Smoking	Mental health	-0.0034	-0.00566054	-0.00718171	-0.0082219	-0.00894923	-0.00947369	-0.00986742	-0.0101776		Smoking	Mental health	-0.0044872	-0.00747058	-0.00947817	-0.010851	-0.0118109	-0.012503	-0.0130227	-0.0134321	-0.0044872	-0.0134321	-0.0134321
Smoking	Income	0	-0.00337051	-0.00806206	-0.0130363	-0.0177939	-0.022119	-0.0259415	-0.0292635		Smoking	Income	0	-0.00399083	-0.00954583	-0.0154356	-0.0210688	-0.0261899	-0.0307159	-0.0346493	0	-0.0346493	-0.0346493
Smoking	Social contacts	0	0.00146554	0.00324848	0.00487233	0.00617925	0.00715341	0.00783503	0.00828029		Smoking	Social contacts	0	0.00195524	0.00433393	0.00650037	0.00824399	0.00954367	0.010453	0.0110471	0.0110471	0	0.0110471
Smoking	Physical capability	-0.01167	-0.0180473	-0.0216147	-0.0237053	-0.0250301	-0.0259652	-0.0267068	-0.0273551		Smoking	Physical capability	-0.0137133	-0.0212072	-0.0253993	-0.0278559	-0.0294126	-0.0305115	-0.031383	-0.0321448	-0.0137133	-0.0321448	-0.0321448
Smoking	Financial wealth	-0.70084	-1.08199	-1.28851	-1.39958	-1.45841	-1.48858	-1.50301	-1.50874		Smoking	Financial wealth	-0.108804	-0.167976	-0.200039	-0.217283	-0.226415	-0.2311	-0.233339	-0.234229	-0.108804	-0.234229	-0.234229
Smoking	BMI	0.01007	0.0187494	0.0264348	0.0333706	0.0397113	0.0455582	0.0509806	0.0560284		Smoking	BMI	0.00319439	0.00594765	0.00838562	0.0105858	0.0125972	0.0144519	0.016172	0.0177732	0.0177732	0.00319439	0.0177732
Smoking	Alcohol use	0.0204	0.0311811	0.036604	0.0390279	0.0397681	0.0395642	0.0388366	0.0378276		Smoking	Alcohol use	0.0134322	0.0205309	0.0241015	0.0256976	0.0261849	0.0260507	0.0255716	0.0249072	0.0261849	0.0134322	0.0261849
Smoking	Smoking	0.63329	0.43174	0.320445	0.258529	0.223674	0.203692	0.191919	0.184704		Smoking	Smoking	0.63329	0.43174	0.320445	0.258529	0.223674	0.203692	0.191919	0.184704	0.63329	0.184704	0.63329
Smoking	Leisure time	0	6.97033e-05	0.000231608	0.000444983	0.000664088	0.000856272	0.00100403	0.00110171		Smoking	Leisure time	0	8.45451e-05	0.000280924	0.000539733	0.00080549	0.0010386	0.00121781	0.00133629	0.00133629	0	0.00133629
Social contacts	Mental health	0.04467	0.0713025	0.0858147	0.0922442	0.0933588	0.0910605	0.086657	0.0810441		Social contacts	Mental health	0.0441886	0.0705341	0.0848899	0.0912502	0.0923527	0.0900792	0.0857231	0.0801707	0.0923527	0.0441886	0.0923527
Social contacts	Income	0.00355	0.00581302	0.00712877	0.00776368	0.00792264	0.00776022	0.00739083	0.00689743		Social contacts	Income	0.00315061	0.00515903	0.00632675	0.00689022	0.0070313	0.00688715	0.00655932	0.00612143	0.0070313	0.00315061	0.0070313
Social contacts	Social contacts	0.7419	0.561728	0.433411	0.340145	0.270985	0.218711	0.178494	0.147054		Social contacts	Social contacts	0.7419	0.561728	0.433411	0.340145	0.270985	0.218711	0.178494	0.147054	0.7419	0.147054	0.7419
Social contacts	Physical capability	-0.01093	-0.0167976	-0.0194381	-0.0200544	-0.0194375	-0.0181074	-0.0164049	-0.014551		Social contacts	Physical capability	-0.00962698	-0.014795	-0.0171208	-0.0176636	-0.0171202	-0.0159487	-0.0144492	-0.0128163	-0.00962698	-0.0176636	-0.0176636
Social contacts	Financial wealth	-0.02341	-0.0397278	-0.0523325	-0.0628268	-0.0719435	-0.0800055	-0.0871547	-0.0934615		Social contacts	Financial wealth	-0.00272412	-0.00462294	-0.0060897	-0.00731088	-0.00837174	-0.00930988	-0.0101418	-0.0108757	-0.00272412	-0.0108757	-0.0108757
Social contacts	BMI	0	0.0049713	0.0119324	0.0192536	0.0260962	0.0320762	0.0370644	0.0410678		Social contacts	BMI	0	0.00118202	0.00283717	0.00457792	0.00620488	0.00762676	0.00881279	0.00976467	0.00976467	0	0.00976467
Social contacts	Alcohol use	0	-0.00175063	-0.00401817	-0.00619391	-0.00801368	-0.00939642	-0.0103526	-0.0109336		Social contacts	Alcohol use	0	-0.000863988	-0.00198309	-0.00305689	-0.003955	-0.00463742	-0.00510935	-0.00539609	0	-0.00539609	-0.00539609
Social contacts	Smoking	0	0.00176002	0.00393109	0.00595191	0.00763365	0.00895284	0.009951	0.0106881		Social contacts	Smoking	0	0.00131921	0.00294653	0.00446123	0.00572177	0.00671056	0.00745872	0.00801123	0.00801123	0	0.00801123
Social contacts	Leisure time	0.10141	0.145496	0.157935	0.153747	0.141574	0.12627	0.110463	0.095486		Social contacts	Leisure time	0.0921963	0.132277	0.143586	0.139778	0.128711	0.114798	0.100427	0.0868105	0.143586	0.0868105	0.143586
Leisure time	Mental health	0.0133	0.0240639	0.0319681	0.0372076	0.040192	0.0413844	0.0412227	0.0400855		Leisure time	Mental health	0.0144715	0.0261835	0.0347839	0.0404849	0.0437322	0.0450297	0.0448537	0.0436163	0.0450297	0.0144715	0.0450297
Leisure time	Income	0.00719	0.0116774	0.0143318	0.0157487	0.0163372	0.0163789	0.0160677	0.0155368		Leisure time	Income	0.00701878	0.0113993	0.0139905	0.0153737	0.0159482	0.0159889	0.0156851	0.0151669	0.0159889	0.00701878	0.0159889
Leisure time	Social contacts	0.08458	0.12135	0.131749	0.12831	0.118236	0.105569	0.0924906	0.0801062		Leisure time	Social contacts	0.0930325	0.133477	0.144915	0.141133	0.130052	0.116119	0.101734	0.0881117	0.144915	0.0881117	0.144915
Leisure time	Physical capability	0	-0.000510828	-0.00106049	-0.00145152	-0.00162879	-0.00160534	-0.00142192	-0.00112598		Leisure time	Physical capability	0	-0.000494894	-0.00102741	-0.00140624	-0.00157799	-0.00155527	-0.00137756	-0.00109086	0	-0.00157799	-0.00157799
Leisure time	Financial wealth	0	-0.000289552	-0.000847343	-0.00162773	-0.0025679	-0.00359981	-0.00465979	-0.00569416		Leisure time	Financial wealth	0	-3.7061e-05	-0.000108455	-0.000208341	-0.000328677	-0.000460756	-0.000596428	-0.000728822	0	-0.000728822	-0.000728822
Leisure time	BMI	0.04546	0.0743642	0.0924531	0.103396	0.109562	0.112498	0.113226	0.112435		Leisure time	BMI	0.0118892	0.0194486	0.0241794	0.0270414	0.0286539	0.0294217	0.0296122	0.0294053	0.0296122	0.0118892	0.0296122
Leisure time	Alcohol use	-0.01898	-0.029732	-0.0353119	-0.0376616	-0.0380185	-0.0371733	-0.0356312	-0.0337146		Leisure time	Alcohol use	-0.0103033	-0.0161401	-0.0191692	-0.0204447	-0.0206384	-0.0201796	-0.0193425	-0.018302	-0.0103033	-0.0206384	-0.0206384
Leisure time	Smoking	-0.00301	-0.00435931	-0.00477136	-0.00468751	-0.00436812	-0.00396049	-0.00354329	-0.00315471		Leisure time	Smoking	-0.0024816	-0.00359404	-0.00393375	-0.00386462	-0.0036013	-0.00326523	-0.00292127	-0.0026009	-0.0024816	-0.00393375	-0.00393375
Leisure time	Leisure time	0.68242	0.474669	0.336923	0.244187	0.180686	0.136401	0.104919	0.0820977		Leisure time	Leisure time	0.68242	0.474669	0.336923	0.244187	0.180686	0.136401	0.104919	0.0820977	0.68242	0.0820977	0.68242
Variances
	Mental health	Physical capability	Income	Financial wealth	Social contacts	BMI	Alcohol use	Smoking	Leisure time
1	0.812	1.044	1.065	56.723	0.935	14.529	3.814	1	1.232
2	0.809	1.045	1.008	57.978	0.837	13.457	3.389	1.401	1.067
3	0.795	1.034	0.973	61.132	0.725	14.581	3.277	1.499	0.908
4	0.823	1.027	1.024	59.47	0.738	13.995	3.023	1.566	0.803
5	0.866	1.028	1.03	61.353	0.782	14.492	2.989	1.684	0.85
average	0.821	1.0356	1.02	59.3312	0.8034	14.2108	3.2984	1.43	0.972

## Sheet: Level of education
Unstandardised and standardised total effect coefficients from the sensitivity analysis including level of education, calculated for eight years, with comparison to expectations from CLD
N=6,414; df=3,216; CFI=.991; TLI=.991; RMSEA=.019; SRMR=.046 (all robust fit indices)
		Unstandardised											Standardised
X (predictor)	Y (outcome)	1	2	3	4	5	6	7	8		X (predictor)	Y (outcome)	1	2	3	4	5	6	7	8	Max	Min	Strongest effect (positive or negative)
Mental health	Mental health	0.83239	0.696083	0.584833	0.493703	0.41878	0.356953	0.305738	0.263153		Mental health	Mental health	0.83239	0.696083	0.584833	0.493703	0.41878	0.356953	0.305738	0.263153	0.83239	0.263153	0.83239
Mental health	Income	0.00027	0.00213683	0.0048496	0.0079285	0.0110704	0.0140884	0.0168728	0.0193649		Mental health	Income	0.00024213	0.00191626	0.00434902	0.00711011	0.00992767	0.0126342	0.0151312	0.017366	0.017366	0.00024213	0.017366
Mental health	Social contacts	0.03907	0.0631138	0.0767299	0.0831849	0.0848006	0.0832246	0.079622	0.0748114		Mental health	Social contacts	0.039858	0.0643868	0.0782774	0.0848626	0.0865109	0.0849031	0.0812278	0.0763202	0.0865109	0.039858	0.0865109
Mental health	Physical capability	0.03284	0.0574414	0.0756815	0.0889744	0.0984034	0.104808	0.108847	0.111036		Mental health	Physical capability	0.0294328	0.0514818	0.0678295	0.0797432	0.088194	0.0939345	0.0975538	0.0995157	0.0995157	0.0294328	0.0995157
Mental health	Financial wealth	-0.04842	-0.0911139	-0.12444	-0.147981	-0.162667	-0.169879	-0.171035	-0.167421		Mental health	Financial wealth	-0.00571248	-0.0107494	-0.0146812	-0.0174585	-0.0191911	-0.0200419	-0.0201783	-0.0197519	-0.00571248	-0.0201783	-0.0201783
Mental health	BMI	0.00702	0.0120407	0.0155989	0.018039	0.0195951	0.0204359	0.0206909	0.0204637		Mental health	BMI	0.00169926	0.00291457	0.00377588	0.00436654	0.00474319	0.00494673	0.00500844	0.00495345	0.00500844	0.00169926	0.00500844
Mental health	Alcohol use	-0.0105	-0.0184208	-0.0243167	-0.0285979	-0.0315815	-0.0335213	-0.0346241	-0.0350607		Mental health	Alcohol use	-0.00527181	-0.00924865	-0.0122089	-0.0143583	-0.0158564	-0.0168303	-0.017384	-0.0176032	-0.00527181	-0.0176032	-0.0176032
Mental health	Smoking	0.00927	0.0115527	0.0107638	0.00878501	0.00648295	0.00422736	0.00215194	0.000283878		Mental health	Smoking	0.00702085	0.00874967	0.0081522	0.00665353	0.00491001	0.00320169	0.00162982	0.000215001	0.00874967	0.000215001	0.00874967
Mental health	Leisure time	0.0147	0.0255033	0.0328828	0.0374187	0.039693	0.0402364	0.0395056	0.0378781		Mental health	Leisure time	0.0133129	0.0230969	0.0297801	0.0338879	0.0359476	0.0364398	0.035778	0.034304	0.0364398	0.0133129	0.0364398
Physical capability	Mental health	0.04257	0.0748274	0.0990663	0.117043	0.130117	0.139345	0.145556	0.149403		Physical capability	Mental health	0.047498	0.0834895	0.110534	0.130593	0.145179	0.155476	0.162406	0.166698	0.166698	0.047498	0.166698
Physical capability	Income	0.04275	0.076426	0.103143	0.124375	0.141201	0.154443	0.164747	0.172632		Physical capability	Income	0.0427752	0.0764711	0.103204	0.124449	0.141284	0.154534	0.164844	0.172734	0.172734	0.0427752	0.172734
Physical capability	Social contacts	-0.01725	-0.0272759	-0.0325356	-0.0346603	-0.0347508	-0.0335581	-0.0315982	-0.0292252		Physical capability	Social contacts	-0.0196351	-0.0310472	-0.0370341	-0.0394526	-0.0395555	-0.038198	-0.0359671	-0.033266	-0.0196351	-0.0395555	-0.0395555
Physical capability	Physical capability	0.93215	0.873417	0.821423	0.774687	0.732237	0.693395	0.657665	0.624664		Physical capability	Physical capability	0.93215	0.873417	0.821423	0.774687	0.732237	0.693395	0.657665	0.624664	0.93215	0.624664	0.93215
Physical capability	Financial wealth	0	0.101282	0.246623	0.407327	0.569371	0.726228	0.87516	1.0153		Physical capability	Financial wealth	0	0.0133322	0.0324642	0.0536184	0.0749491	0.095597	0.115202	0.13365	0.13365	0	0.13365
Physical capability	BMI	-0.04233	-0.0771345	-0.106467	-0.131568	-0.153233	-0.172013	-0.188311	-0.202445		Physical capability	BMI	-0.0114326	-0.0208326	-0.0287548	-0.035534	-0.0413856	-0.0464576	-0.0508594	-0.0546768	-0.0114326	-0.0546768	-0.0546768
Physical capability	Alcohol use	-0.01796	-0.0330834	-0.0452008	-0.054544	-0.0614932	-0.066456	-0.0698143	-0.0719028		Physical capability	Alcohol use	-0.0100612	-0.0185332	-0.0253214	-0.0305555	-0.0344484	-0.0372285	-0.0391098	-0.0402798	-0.0100612	-0.0402798	-0.0402798
Physical capability	Smoking	-0.12109	-0.1827	-0.214186	-0.23066	-0.239859	-0.245701	-0.250142	-0.254126		Physical capability	Smoking	-0.102327	-0.154391	-0.180997	-0.194919	-0.202692	-0.207629	-0.211382	-0.214748	-0.102327	-0.214748	-0.214748
Physical capability	Leisure time	-0.01202	-0.0210157	-0.0274461	-0.0317853	-0.0344702	-0.03588	-0.0363311	-0.0360809		Physical capability	Leisure time	-0.012146	-0.021236	-0.0277338	-0.0321184	-0.0348315	-0.036256	-0.0367119	-0.036459	-0.012146	-0.0367119	-0.0367119
Income	Mental health	0.00841	0.0155199	0.0212374	0.0256246	0.0288159	0.0309727	0.0322592	0.0328297		Income	Mental health	0.00937802	0.0173063	0.0236819	0.0285741	0.0321327	0.0345378	0.0359723	0.0366085	0.0366085	0.00937802	0.0366085
Income	Income	0.8579	0.737924	0.635842	0.548537	0.473607	0.409141	0.353582	0.305638		Income	Income	0.8579	0.737924	0.635842	0.548537	0.473607	0.409141	0.353582	0.305638	0.8579	0.305638	0.8579
Income	Social contacts	0.02881	0.0460614	0.0557499	0.0604697	0.0619306	0.061274	0.0592699	0.0564409		Income	Social contacts	0.0327741	0.0523991	0.0634207	0.0687899	0.0704518	0.0697049	0.067425	0.0642068	0.0704518	0.0327741	0.0704518
Income	Physical capability	0.01221	0.0190125	0.0228219	0.0249289	0.0260317	0.0265147	0.0265946	0.0263978		Income	Physical capability	0.0122028	0.0190013	0.0228084	0.0249142	0.0260164	0.0264991	0.0265789	0.0263822	0.0265789	0.0122028	0.0265789
Income	Financial wealth	0.21635	0.274583	0.257827	0.208308	0.147145	0.0845975	0.0253887	-0.0285557		Income	Financial wealth	0.0284624	0.0361234	0.033919	0.0274045	0.019358	0.0111294	0.00334007	-0.00375671	0.0361234	-0.00375671	0.0361234
Income	BMI	0.0148	0.0227239	0.0266747	0.0282936	0.0285286	0.0279409	0.0268713	0.0255319		Income	BMI	0.00399485	0.00613369	0.00720009	0.00763707	0.00770051	0.00754189	0.00725316	0.00689164	0.00770051	0.00399485	0.00770051
Income	Alcohol use	0.02788	0.0498928	0.0662319	0.0775872	0.0847933	0.0886673	0.0899403	0.0892359		Income	Alcohol use	0.0156091	0.0279334	0.0370811	0.0434386	0.047473	0.049642	0.0503547	0.0499603	0.0503547	0.0156091	0.0503547
Income	Smoking	0.13738	0.193151	0.208721	0.205279	0.193559	0.178904	0.163895	0.149706		Income	Smoking	0.116024	0.163125	0.176275	0.173368	0.16347	0.151093	0.138417	0.126434	0.176275	0.116024	0.176275
Income	Leisure time	-0.00837	-0.0111844	-0.010933	-0.00913532	-0.00669874	-0.00414626	-0.00176188	0.000316688		Income	Leisure time	-0.00845274	-0.0112949	-0.0110411	-0.00922562	-0.00676496	-0.00418724	-0.0017793	0.000319818	0.000319818	-0.0112949	-0.0112949
Financial wealth	Mental health	0.00022	0.000377954	0.000524144	0.000680634	0.000855387	0.00104955	0.00126121	0.00148723		Financial wealth	Mental health	0.00186476	0.00320361	0.00444274	0.00576917	0.00725041	0.0088962	0.0106902	0.0126061	0.0126061	0.00186476	0.0126061
Financial wealth	Income	0.00356	0.00618658	0.00824564	0.0099386	0.0113797	0.0126363	0.0137505	0.01475		Financial wealth	Income	0.0270605	0.0470258	0.0626772	0.0755458	0.0864998	0.0960518	0.104521	0.112118	0.112118	0.0270605	0.112118
Financial wealth	Social contacts	-0.00175	-0.00279473	-0.00343883	-0.00384873	-0.00411703	-0.00429646	-0.00441797	-0.00450035		Financial wealth	Social contacts	-0.0151325	-0.0241664	-0.029736	-0.0332804	-0.0356005	-0.037152	-0.0382027	-0.0389151	-0.0151325	-0.0389151	-0.0389151
Financial wealth	Physical capability	-0.00111	-0.00106218	-0.000440906	0.000451355	0.00145876	0.00250167	0.00354003	0.00455428		Financial wealth	Physical capability	-0.00843241	-0.00806912	-0.00334946	0.00342884	0.0110819	0.0190046	0.0268928	0.0345978	0.0345978	-0.00843241	0.0345978
Financial wealth	Financial wealth	0.90181	0.851136	0.825272	0.8124	0.806368	0.803971	0.803538	0.804199		Financial wealth	Financial wealth	0.90181	0.851136	0.825272	0.8124	0.806368	0.803971	0.803538	0.804199	0.90181	0.803538	0.90181
Financial wealth	BMI	-0.00389	-0.00647592	-0.00835242	-0.00983332	-0.0110855	-0.0121987	-0.0132221	-0.0141831		Financial wealth	BMI	-0.0079813	-0.013287	-0.0171371	-0.0201755	-0.0227447	-0.0250287	-0.0271284	-0.0291001	-0.0079813	-0.0291001	-0.0291001
Financial wealth	Alcohol use	-0.00109	-0.00266029	-0.00432212	-0.00589845	-0.00731845	-0.00856317	-0.00963788	-0.010558		Financial wealth	Alcohol use	-0.00463871	-0.0113214	-0.0183936	-0.025102	-0.0311451	-0.0364423	-0.0410159	-0.0449317	-0.00463871	-0.0449317	-0.0449317
Financial wealth	Smoking	-0.04826	-0.073298	-0.0862853	-0.0930308	-0.0965536	-0.098422	-0.0994496	-0.100057		Financial wealth	Smoking	-0.309811	-0.470546	-0.55392	-0.597223	-0.619838	-0.631833	-0.638429	-0.642332	-0.309811	-0.642332	-0.642332
Financial wealth	Leisure time	0	-0.000143456	-0.000346415	-0.000565414	-0.000778765	-0.00097645	-0.00115466	-0.0013128		Financial wealth	Leisure time	0	-0.00110122	-0.00265921	-0.00434034	-0.0059781	-0.00749561	-0.0088636	-0.0100775	0	-0.0100775	-0.0100775
BMI	Mental health	0.0007	0.00110106	0.00128463	0.00130896	0.00121698	0.00104104	0.00080594	0.000530823		BMI	Mental health	0.00289184	0.00454868	0.00530707	0.00540759	0.00502758	0.00430076	0.0033295	0.00219293	0.00540759	0.00219293	0.00540759
BMI	Income	0	-0.000304721	-0.000762078	-0.00128835	-0.00183662	-0.00238012	-0.00290336	-0.00339739		BMI	Income	0	-0.00112892	-0.00282332	-0.00477305	-0.00680426	-0.00881778	-0.0107563	-0.0125865	0	-0.0125865	-0.0125865
BMI	Social contacts	0	0.000159916	0.000377885	0.000602934	0.000810598	0.000990207	0.00113825	0.00125486		BMI	Social contacts	0	0.000673971	0.0015926	0.00254108	0.00341628	0.00417325	0.00479715	0.00528863	0.00528863	0	0.00528863
BMI	Physical capability	-0.0046	-0.00823304	-0.0111927	-0.0136511	-0.0157143	-0.0174527	-0.018916	-0.0201415		BMI	Physical capability	-0.0170319	-0.0304835	-0.0414421	-0.0505442	-0.0581836	-0.0646202	-0.0700379	-0.0745754	-0.0170319	-0.0745754	-0.0745754
BMI	Financial wealth	-0.03041	-0.0423439	-0.0450003	-0.0431446	-0.0392363	-0.0345362	-0.0296821	-0.0249887		BMI	Financial wealth	-0.0148215	-0.0206379	-0.0219326	-0.0210282	-0.0191234	-0.0168326	-0.0144667	-0.0121792	-0.0121792	-0.0219326	-0.0219326
BMI	BMI	0.94313	0.890271	0.840923	0.794724	0.751391	0.710691	0.672426	0.636419		BMI	BMI	0.94313	0.890271	0.840923	0.794724	0.751391	0.710691	0.672426	0.636419	0.94313	0.636419	0.94313
BMI	Alcohol use	-0.01091	-0.0199095	-0.0271765	-0.0329245	-0.0373673	-0.0407027	-0.0431074	-0.0447355		BMI	Alcohol use	-0.0226293	-0.0412958	-0.0563689	-0.0682915	-0.0775065	-0.0844248	-0.0894125	-0.0927895	-0.0226293	-0.0927895	-0.0927895
BMI	Smoking	-0.01798	-0.0265562	-0.0302755	-0.0315006	-0.0314584	-0.0307848	-0.0298087	-0.0286996		BMI	Smoking	-0.0562569	-0.0830907	-0.0947278	-0.0985611	-0.0984289	-0.0963212	-0.0932672	-0.0897969	-0.0562569	-0.0985611	-0.0985611
BMI	Leisure time	0	6.5582e-05	0.000177587	0.000317869	0.000471579	0.000627546	0.000777899	0.000917446		BMI	Leisure time	0	0.000245368	0.000664423	0.00118927	0.00176436	0.0023479	0.00291042	0.00343252	0.00343252	0	0.00343252
Alcohol use	Mental health	-0.00268	-0.00462249	-0.00600362	-0.00695541	-0.00757875	-0.0079517	-0.00813511	-0.00817662		Alcohol use	Mental health	-0.00533782	-0.00920673	-0.0119576	-0.0138533	-0.0150948	-0.0158376	-0.0162029	-0.0162856	-0.00533782	-0.0162856	-0.0162856
Alcohol use	Income	0	-2.60152e-05	-0.000159093	-0.000414309	-0.000778363	-0.00122796	-0.00173842	-0.00228738		Alcohol use	Income	0	-4.64667e-05	-0.000284162	-0.000740011	-0.00139026	-0.0021933	-0.00310505	-0.00408556	0	-0.00408556	-0.00408556
Alcohol use	Social contacts	0	-9.42326e-05	-0.000195328	-0.000269216	-0.000306565	-0.000308769	-0.000281236	-0.000230307		Alcohol use	Social contacts	0	-0.000191471	-0.000396887	-0.000547018	-0.000622908	-0.000627386	-0.000571442	-0.00046796	0	-0.000627386	-0.000627386
Alcohol use	Physical capability	-0.00052	-0.00140167	-0.0023659	-0.00328346	-0.00410104	-0.00480298	-0.00539156	-0.00587698		Alcohol use	Physical capability	-0.000928243	-0.0025021	-0.00422333	-0.00586125	-0.0073207	-0.00857371	-0.00962437	-0.0104909	-0.000928243	-0.0104909	-0.0104909
Alcohol use	Financial wealth	-0.00086	-0.020923	-0.0485822	-0.0781165	-0.106824	-0.133536	-0.157851	-0.179735		Alcohol use	Financial wealth	-0.000202082	-0.00491646	-0.0114158	-0.0183558	-0.0251014	-0.0313782	-0.0370916	-0.042234	-0.000202082	-0.042234	-0.042234
Alcohol use	BMI	-0.0224	-0.0407207	-0.0553969	-0.0669025	-0.0756945	-0.0821897	-0.0867563	-0.0897145		Alcohol use	BMI	-0.0107994	-0.0196322	-0.0267078	-0.0322549	-0.0364937	-0.0396251	-0.0418268	-0.043253	-0.0107994	-0.043253	-0.043253
Alcohol use	Alcohol use	0.86102	0.742129	0.64027	0.552911	0.477931	0.413539	0.358209	0.310645		Alcohol use	Alcohol use	0.86102	0.742129	0.64027	0.552911	0.477931	0.413539	0.358209	0.310645	0.86102	0.310645	0.86102
Alcohol use	Smoking	0.02637	0.0398222	0.0465558	0.0498019	0.0512453	0.0517654	0.0518212	0.0516522		Alcohol use	Smoking	0.0397786	0.060071	0.0702284	0.0751251	0.0773025	0.078087	0.0781711	0.0779163	0.0781711	0.0397786	0.0781711
Alcohol use	Leisure time	0	-3.31456e-05	-8.21515e-05	-0.000133133	-0.000176764	-0.000207758	-0.000223883	-0.000224983		Alcohol use	Leisure time	0	-5.97877e-05	-0.000148184	-0.000240145	-0.000318845	-0.000374752	-0.000403839	-0.000405822	0	-0.000405822	-0.000405822
Smoking	Mental health	-0.00175	-0.0035708	-0.00523643	-0.00667842	-0.00789735	-0.00892019	-0.00978073	-0.0105111		Smoking	Mental health	-0.00231062	-0.00471471	-0.00691393	-0.00881787	-0.0104273	-0.0117778	-0.012914	-0.0138784	-0.00231062	-0.0138784	-0.0138784
Smoking	Income	0	-0.00351652	-0.00836838	-0.0135011	-0.0184314	-0.0229618	-0.0270339	-0.0306546		Smoking	Income	0	-0.00416379	-0.00990869	-0.0159861	-0.021824	-0.0271882	-0.0320099	-0.0362971	0	-0.0362971	-0.0362971
Smoking	Social contacts	0	0.00159075	0.00353397	0.00532208	0.00678807	0.00791422	0.00874082	0.00932441		Smoking	Social contacts	0	0.00214272	0.00476019	0.00716875	0.00914342	0.0106603	0.0117737	0.0125598	0.0125598	0	0.0125598
Smoking	Physical capability	-0.0184	-0.0279199	-0.0328974	-0.0355715	-0.0370936	-0.0380522	-0.0387454	-0.0393219		Smoking	Physical capability	-0.0217739	-0.0330395	-0.0389297	-0.0420941	-0.0438953	-0.0450297	-0.0458499	-0.0465321	-0.0217739	-0.0465321	-0.0465321
Smoking	Financial wealth	-0.7667	-1.17464	-1.39514	-1.51751	-1.58832	-1.6319	-1.66098	-1.68224		Smoking	Financial wealth	-0.119431	-0.182976	-0.217324	-0.236385	-0.247415	-0.254204	-0.258734	-0.262046	-0.119431	-0.262046	-0.262046
Smoking	BMI	-0.01192	-0.0154293	-0.0147397	-0.0120173	-0.00837044	-0.00436104	-0.000269975	0.00376594		Smoking	BMI	-0.0038097	-0.00493129	-0.00471087	-0.0038408	-0.00267524	-0.00139381	-8.62855e-05	0.00120361	0.00120361	-0.00493129	-0.00493129
Smoking	Alcohol use	0.01861	0.0290777	0.0350718	0.0385513	0.0405771	0.0417344	0.0423548	0.0426329		Smoking	Alcohol use	0.0123369	0.0192762	0.0232498	0.0255564	0.0268993	0.0276665	0.0280778	0.0282622	0.0282622	0.0123369	0.0282622
Smoking	Smoking	0.63082	0.437852	0.336802	0.283766	0.255863	0.241162	0.233434	0.229421		Smoking	Smoking	0.63082	0.437852	0.336802	0.283766	0.255863	0.241162	0.233434	0.229421	0.63082	0.229421	0.63082
Smoking	Leisure time	0	0.000195443	0.000573937	0.00107147	0.0016225	0.00217647	0.00270003	0.00317443		Smoking	Leisure time	0	0.000233705	0.000686296	0.00128122	0.00194014	0.00260255	0.00322861	0.00379588	0.00379588	0	0.00379588
Social contacts	Mental health	0.04052	0.0657782	0.0803461	0.0875005	0.0895898	0.0882947	0.0848136	0.0799965		Social contacts	Mental health	0.0397189	0.0644778	0.0787577	0.0857706	0.0878186	0.0865491	0.0831368	0.078415	0.0878186	0.0397189	0.0878186
Social contacts	Income	0.01748	0.0268854	0.0311847	0.0323192	0.0315544	0.0297099	0.027311	0.0246889		Social contacts	Income	0.0153658	0.0236336	0.0274129	0.0284101	0.0277378	0.0261164	0.0240077	0.0217028	0.0284101	0.0153658	0.0284101
Social contacts	Social contacts	0.76964	0.599634	0.472696	0.376775	0.303414	0.246636	0.202183	0.166995		Social contacts	Social contacts	0.76964	0.599634	0.472696	0.376775	0.303414	0.246636	0.202183	0.166995	0.76964	0.166995	0.76964
Social contacts	Physical capability	-0.00936	-0.0143878	-0.0166308	-0.0171085	-0.0164981	-0.0152512	-0.0136686	-0.0119487		Social contacts	Physical capability	-0.00822305	-0.0126401	-0.0146107	-0.0150304	-0.0144941	-0.0133987	-0.0120083	-0.0104973	-0.00822305	-0.0150304	-0.0150304
Social contacts	Financial wealth	0.0028	0.00649988	0.00717136	0.00423327	-0.00165252	-0.00951616	-0.018457	-0.0277649		Social contacts	Financial wealth	0.000323807	0.000751681	0.000829334	0.000489558	-0.000191106	-0.0011005	-0.00213446	-0.00321088	0.000829334	-0.00321088	-0.00321088
Social contacts	BMI	0	0.00421709	0.0103566	0.0170616	0.0235587	0.0294366	0.0345047	0.0387052		Social contacts	BMI	0	0.00100061	0.00245737	0.00404828	0.0055899	0.00698456	0.0081871	0.00918379	0.00918379	0	0.00918379
Social contacts	Alcohol use	0	-0.000817921	-0.00194691	-0.00311762	-0.00419445	-0.00511665	-0.00586471	-0.00644108		Social contacts	Alcohol use	0	-0.000402541	-0.000958175	-0.00153434	-0.0020643	-0.00251817	-0.00288633	-0.00316999	0	-0.00316999	-0.00316999
Social contacts	Smoking	0	0.00374776	0.00795703	0.0114313	0.0138927	0.0154266	0.0162308	0.0165094		Social contacts	Smoking	0	0.00278234	0.0059073	0.00848663	0.0103139	0.0114527	0.0120497	0.0122566	0.0122566	0	0.0122566
Social contacts	Leisure time	0.07442	0.112295	0.12771	0.129749	0.124203	0.114716	0.103529	0.0919855		Social contacts	Leisure time	0.0660655	0.0996882	0.113373	0.115183	0.11026	0.101838	0.091907	0.081659	0.115183	0.0660655	0.115183
Leisure time	Mental health	0.01498	0.0261128	0.033862	0.0387906	0.041462	0.0423903	0.0420192	0.0407165		Leisure time	Mental health	0.0165407	0.0288335	0.0373901	0.0428321	0.0457818	0.0468069	0.0463971	0.0449587	0.0468069	0.0165407	0.0468069
Leisure time	Income	-0.01592	-0.0241181	-0.0275531	-0.028126	-0.0270501	-0.0250919	-0.0227287	-0.0202502		Leisure time	Income	-0.0157642	-0.023882	-0.0272834	-0.0278507	-0.0267853	-0.0248463	-0.0225062	-0.020052	-0.0157642	-0.0278507	-0.0278507
Leisure time	Social contacts	0.06779	0.101905	0.115437	0.116794	0.111316	0.102345	0.0919259	0.081272		Leisure time	Social contacts	0.0763626	0.114792	0.130035	0.131564	0.125393	0.115287	0.103551	0.0915495	0.131564	0.0763626	0.131564
Leisure time	Physical capability	0	-0.00052612	-0.00113634	-0.00163775	-0.0019662	-0.00212061	-0.00212742	-0.00202204		Leisure time	Physical capability	0	-0.000520663	-0.00112456	-0.00162076	-0.00194581	-0.00209861	-0.00210536	-0.00200107	0	-0.00210536	-0.00210536
Leisure time	Financial wealth	0	-0.00502788	-0.0101175	-0.0136762	-0.0155018	-0.015881	-0.015205	-0.0138244		Leisure time	Financial wealth	0	-0.000654979	-0.00131801	-0.0017816	-0.00201942	-0.00206881	-0.00198074	-0.0018009	0	-0.00206881	-0.00206881
Leisure time	BMI	0.04419	0.074201	0.0943188	0.107472	0.11568	0.120354	0.122486	0.122782		Leisure time	BMI	0.0118111	0.0198325	0.0252096	0.028725	0.0309191	0.0321683	0.032738	0.0328171	0.0328171	0.0118111	0.0328171
Leisure time	Alcohol use	-0.01404	-0.0234525	-0.0295969	-0.0334111	-0.0355553	-0.036501	-0.03659	-0.0360723		Leisure time	Alcohol use	-0.00778361	-0.0130018	-0.0164081	-0.0185227	-0.0197114	-0.0202357	-0.0202851	-0.019998	-0.00778361	-0.0202851	-0.0202851
Leisure time	Smoking	-0.00037	-0.00371714	-0.00726245	-0.0100526	-0.0119136	-0.0129645	-0.0134021	-0.0134147		Leisure time	Smoking	-0.000309425	-0.00310858	-0.00607346	-0.00840677	-0.00996313	-0.010842	-0.0112079	-0.0112185	-0.000309425	-0.0112185	-0.0112185
Leisure time	Leisure time	0.73174	0.540842	0.403931	0.304906	0.232629	0.179368	0.139726	0.109917		Leisure time	Leisure time	0.73174	0.540842	0.403931	0.304906	0.232629	0.179368	0.139726	0.109917	0.73174	0.109917	0.73174
Variances
	Mental health	Physical capability	Income	Financial wealth	Social contacts	BMI	Alcohol use	Smoking	Leisure time
1	0.798	1.035	1.045	55.825	0.911	13.952	3.745	1	1.259
2	0.803	1.031	1	57.198	0.811	13.346	3.35	1.398	1.086
3	0.793	1.016	0.973	61.229	0.708	14.431	3.211	1.48	0.921
4	0.826	1.006	1.029	58.884	0.721	13.775	2.966	1.546	0.822
5	0.867	1	1.035	60.497	0.776	14.248	2.941	1.701	0.895
average	0.8174	1.0176	1.0164	58.7266	0.7854	13.9504	3.2426	1.425	0.9966

## Sheet: Home ownership
Unstandardised and standardised total effect coefficients from the sensitivity analysis including home ownership, calculated for eight years, with comparison to expectations from CLD
N=6,485; df=3,216; CFI=.991; TLI=.992; RMSEA=.018; SRMR=.044 (all robust fit indices)
		Unstandardised											Standardised
X (predictor)	Y (outcome)	1	2	3	4	5	6	7	8		X (predictor)	Y (outcome)	1	2	3	4	5	6	7	8	Max	Min	Strongest effect (positive or negative)
Mental health	Mental health	0.83377	0.698638	0.588272	0.497728	0.423124	0.361396	0.310111	0.267329		Mental health	Mental health	0.83377	0.698638	0.588272	0.497728	0.423124	0.361396	0.310111	0.267329	0.83377	0.267329	0.83377
Mental health	Income	-0.00409	-0.00441697	-0.00252068	0.000601415	0.00430632	0.00818431	0.01198	0.0155402		Mental health	Income	-0.00374804	-0.00404767	-0.00230993	0.000551131	0.00394627	0.00750003	0.0109783	0.0142409	0.0142409	-0.00404767	0.0142409
Mental health	Social contacts	0.04458	0.0710267	0.0852879	0.0914341	0.0922609	0.0896902	0.085042	0.0792187		Mental health	Social contacts	0.0454466	0.0724074	0.0869457	0.0932115	0.0940543	0.0914336	0.0866951	0.0807586	0.0940543	0.0454466	0.0940543
Mental health	Physical capability	0.03448	0.0601727	0.079146	0.0929419	0.102727	0.109395	0.113635	0.115987		Mental health	Physical capability	0.0309163	0.0539535	0.0709658	0.0833358	0.0921096	0.0980882	0.10189	0.103999	0.103999	0.0309163	0.103999
Mental health	Financial wealth	0.00235	-0.00520154	-0.014172	-0.0207874	-0.0236925	-0.0227188	-0.0182341	-0.010806		Mental health	Financial wealth	0.000281595	-0.000623287	-0.0016982	-0.00249091	-0.00283901	-0.00272234	-0.00218495	-0.00129486	0.000281595	-0.00283901	-0.00283901
Mental health	BMI	0.00081	0.000956002	0.000924315	0.000913092	0.000976064	0.00110073	0.00124966	0.00138117		Mental health	BMI	0.000196309	0.000231693	0.000224013	0.000221294	0.000236555	0.000266769	0.000302862	0.000334736	0.000334736	0.000196309	0.000334736
Mental health	Alcohol use	-0.00593	-0.0108932	-0.0150441	-0.0184709	-0.0212384	-0.0234053	-0.0250308	-0.0261758		Mental health	Alcohol use	-0.00296644	-0.00544926	-0.00752568	-0.00923995	-0.0106244	-0.0117083	-0.0125215	-0.0130943	-0.00296644	-0.0130943	-0.0130943
Mental health	Smoking	0.00995	0.0105868	0.00721482	0.00248529	-0.00235014	-0.00676107	-0.0105754	-0.0137886		Mental health	Smoking	0.00750774	0.00798825	0.00544392	0.00187527	-0.00177329	-0.00510155	-0.00797966	-0.0104041	0.00798825	-0.0104041	-0.0104041
Mental health	Leisure time	0.01527	0.0271897	0.0356594	0.0410245	0.0438068	0.0445588	0.0437924	0.0419472		Mental health	Leisure time	0.0137158	0.0244223	0.0320299	0.036849	0.0393481	0.0400236	0.0393352	0.0376778	0.0400236	0.0137158	0.0400236
Physical capability	Mental health	0.03864	0.0672641	0.0883328	0.103651	0.114564	0.122085	0.126986	0.129859		Physical capability	Mental health	0.043094	0.0750176	0.0985149	0.115599	0.12777	0.136158	0.141623	0.144828	0.144828	0.043094	0.144828
Physical capability	Income	0.04533	0.0806729	0.108349	0.130017	0.146903	0.159939	0.169849	0.177208		Physical capability	Income	0.0463283	0.0824495	0.110735	0.13288	0.150139	0.163462	0.17359	0.181111	0.181111	0.0463283	0.181111
Physical capability	Social contacts	-0.02344	-0.0372093	-0.0446719	-0.0480316	-0.0487492	-0.0478019	-0.0458473	-0.0433287		Physical capability	Social contacts	-0.0266501	-0.0423051	-0.0507897	-0.0546095	-0.0554254	-0.0543484	-0.0521261	-0.0492625	-0.0266501	-0.0554254	-0.0554254
Physical capability	Physical capability	0.93272	0.87367	0.821032	0.77356	0.73037	0.69081	0.654384	0.6207		Physical capability	Physical capability	0.93272	0.87367	0.821032	0.77356	0.73037	0.69081	0.654384	0.6207	0.93272	0.6207	0.93272
Physical capability	Financial wealth	0	0.0755281	0.187228	0.313592	0.443075	0.569658	0.690375	0.803928		Physical capability	Financial wealth	0	0.0100936	0.0250211	0.0419085	0.0592125	0.076129	0.0922617	0.107437	0.107437	0	0.107437
Physical capability	BMI	-0.03045	-0.054106	-0.0731708	-0.0889869	-0.102399	-0.113957	-0.124037	-0.132908		Physical capability	BMI	-0.0082304	-0.0146244	-0.0197775	-0.0240525	-0.0276775	-0.0308016	-0.0335263	-0.035924	-0.0082304	-0.035924	-0.035924
Physical capability	Alcohol use	-0.01961	-0.0355616	-0.048017	-0.0573838	-0.064144	-0.0687701	-0.0716874	-0.0732616		Physical capability	Alcohol use	-0.0109405	-0.01984	-0.0267889	-0.0320147	-0.0357863	-0.0383672	-0.0399948	-0.040873	-0.0109405	-0.040873	-0.040873
Physical capability	Smoking	-0.1007	-0.153658	-0.180735	-0.194027	-0.200175	-0.202786	-0.203782	-0.204162		Physical capability	Smoking	-0.0847414	-0.129307	-0.152093	-0.163278	-0.168452	-0.170649	-0.171487	-0.171807	-0.0847414	-0.171807	-0.171807
Physical capability	Leisure time	-0.01393	-0.0249765	-0.0332556	-0.0391107	-0.0429567	-0.045201	-0.0462082	-0.0462874		Physical capability	Leisure time	-0.0139545	-0.0250204	-0.033314	-0.0391794	-0.0430321	-0.0452804	-0.0462893	-0.0463687	-0.0139545	-0.0463687	-0.0463687
Income	Mental health	0.00608	0.0126103	0.0187435	0.0240758	0.0284563	0.0318744	0.034393	0.03611		Income	Mental health	0.00663472	0.0137608	0.0204536	0.0262724	0.0310526	0.0347825	0.0375309	0.0394046	0.0394046	0.00663472	0.0394046
Income	Income	0.85828	0.739497	0.639092	0.553692	0.480719	0.418153	0.364369	0.318043		Income	Income	0.85828	0.739497	0.639092	0.553692	0.480719	0.418153	0.364369	0.318043	0.85828	0.318043	0.85828
Income	Social contacts	0.03741	0.0587956	0.0700039	0.0747604	0.0754571	0.0736408	0.0703174	0.0661436		Income	Social contacts	0.0416167	0.0654071	0.0778758	0.0831672	0.0839422	0.0819216	0.0782245	0.0735814	0.0839422	0.0416167	0.0839422
Income	Physical capability	0.01724	0.0291338	0.0374725	0.0433657	0.0475194	0.0503966	0.0523119	0.0534863		Income	Physical capability	0.0168685	0.028506	0.036665	0.0424312	0.0464954	0.0493107	0.0511847	0.0523337	0.0523337	0.0168685	0.0523337
Income	Financial wealth	0.20698	0.299667	0.331691	0.332655	0.318755	0.298728	0.277172	0.256412		Income	Financial wealth	0.0270648	0.0391845	0.0433719	0.043498	0.0416805	0.0390617	0.0362431	0.0335285	0.043498	0.0270648	0.043498
Income	BMI	0.03674	0.0613468	0.0777632	0.0884937	0.0951751	0.0989114	0.100471	0.100405		Income	BMI	0.00971656	0.0162243	0.0205659	0.0234038	0.0251708	0.0261589	0.0265714	0.026554	0.0265714	0.00971656	0.0265714
Income	Alcohol use	0.02692	0.0474049	0.0620485	0.0717184	0.0773282	0.0797295	0.0796677	0.0777707		Income	Alcohol use	0.0146952	0.0258775	0.0338712	0.0391499	0.0422122	0.043523	0.0434893	0.0424537	0.043523	0.0146952	0.043523
Income	Smoking	0.1016	0.143058	0.15309	0.147426	0.134586	0.119093	0.103274	0.0882632		Income	Smoking	0.0836564	0.117793	0.126052	0.121389	0.110817	0.0980596	0.0850351	0.072675	0.126052	0.072675	0.126052
Income	Leisure time	-0.01124	-0.0145556	-0.0137769	-0.0111225	-0.00783874	-0.00459198	-0.00170751	0.000684884		Income	Leisure time	-0.0110171	-0.0142669	-0.0135037	-0.0109019	-0.00768331	-0.00450092	-0.00167365	0.000671304	0.000671304	-0.0142669	-0.0142669
Financial wealth	Mental health	0.00057	0.000839941	0.000958039	0.00100582	0.00102725	0.00104517	0.00107066	0.00110832		Financial wealth	Mental health	0.00475684	0.00700959	0.00799515	0.00839394	0.00857275	0.00872228	0.00893501	0.0092493	0.0092493	0.00475684	0.0092493
Financial wealth	Income	0.00369	0.00643711	0.00856176	0.0102571	0.0116428	0.0127955	0.0137662	0.0145905		Financial wealth	Income	0.0282196	0.0492283	0.0654768	0.0784423	0.0890396	0.0978547	0.105278	0.111582	0.111582	0.0282196	0.111582
Financial wealth	Social contacts	-0.00267	-0.0042817	-0.00526476	-0.00586808	-0.00623736	-0.00645909	-0.00658549	-0.00664879		Financial wealth	Social contacts	-0.0227152	-0.0364268	-0.0447902	-0.049923	-0.0530647	-0.054951	-0.0560264	-0.0565649	-0.0227152	-0.0565649	-0.0565649
Financial wealth	Physical capability	-0.00069	-0.000696436	-0.000329369	0.00023551	0.00089857	0.0016033	0.00231768	0.00302366		Financial wealth	Physical capability	-0.00516313	-0.00521129	-0.0024646	0.00176228	0.00672382	0.0119971	0.0173427	0.0226254	0.0226254	-0.00521129	0.0226254
Financial wealth	Financial wealth	0.91609	0.864235	0.830576	0.807298	0.789988	0.776154	0.764386	0.753884		Financial wealth	Financial wealth	0.91609	0.864235	0.830576	0.807298	0.789988	0.776154	0.764386	0.753884	0.91609	0.753884	0.91609
Financial wealth	BMI	-0.00773	-0.0136698	-0.0184559	-0.0224613	-0.0259087	-0.0289348	-0.0316263	-0.0340412		Financial wealth	BMI	-0.0156343	-0.0276478	-0.0373279	-0.045429	-0.0524015	-0.0585218	-0.0639656	-0.0688499	-0.0156343	-0.0688499	-0.0688499
Financial wealth	Alcohol use	-0.00104	-0.00237438	-0.00371942	-0.00494256	-0.00599187	-0.00685698	-0.00754777	-0.00808285		Financial wealth	Alcohol use	-0.00434168	-0.00991228	-0.0155274	-0.0206337	-0.0250142	-0.0286258	-0.0315096	-0.0337434	-0.00434168	-0.0337434	-0.0337434
Financial wealth	Smoking	-0.03772	-0.0582574	-0.0691599	-0.0746753	-0.0771926	-0.0780539	-0.0780121	-0.077488		Financial wealth	Smoking	-0.237521	-0.366844	-0.435496	-0.470226	-0.486077	-0.491501	-0.491238	-0.487938	-0.237521	-0.491501	-0.491501
Financial wealth	Leisure time	0	-0.000258921	-0.000613671	-0.000982192	-0.00132607	-0.00162988	-0.00188994	-0.00210816		Financial wealth	Leisure time	0	-0.00194086	-0.00460004	-0.00736245	-0.00994011	-0.0122175	-0.0141669	-0.0158027	0	-0.0158027	-0.0158027
BMI	Mental health	0.00121	0.00196788	0.00240623	0.00261521	0.002658	0.00258011	0.00241508	0.00218812		BMI	Mental health	0.00499265	0.00811977	0.00992847	0.0107908	0.0109673	0.0106459	0.00996502	0.00902853	0.0109673	0.00499265	0.0109673
BMI	Income	0	-0.000331679	-0.000848155	-0.00146136	-0.00211763	-0.00278376	-0.00343896	-0.00407016		BMI	Income	0	-0.00125414	-0.00320702	-0.00552565	-0.00800712	-0.0105259	-0.0130033	-0.01539	0	-0.01539	-0.01539
BMI	Social contacts	0	0.000248425	0.000598709	0.000972819	0.00133062	0.00165286	0.00193176	0.0021657		BMI	Social contacts	0	0.00104497	0.00251839	0.00409203	0.00559706	0.00695254	0.00812568	0.00910971	0.00910971	0	0.00910971
BMI	Physical capability	-0.00448	-0.00812792	-0.0111487	-0.0136766	-0.0158037	-0.017596	-0.0191035	-0.0203653		BMI	Physical capability	-0.0165746	-0.0300709	-0.0412469	-0.0505993	-0.0584688	-0.0650999	-0.0706772	-0.0753455	-0.0165746	-0.0753455	-0.0753455
BMI	Financial wealth	-0.03351	-0.0521092	-0.0623867	-0.068057	-0.0712118	-0.073027	-0.0741613	-0.074981		BMI	Financial wealth	-0.0165683	-0.0257642	-0.0308457	-0.0336492	-0.035209	-0.0361066	-0.0366674	-0.0370727	-0.0165683	-0.0370727	-0.0370727
BMI	BMI	0.93852	0.88173	0.829032	0.779979	0.734219	0.691462	0.651462	0.614005		BMI	BMI	0.93852	0.88173	0.829032	0.779979	0.734219	0.691462	0.651462	0.614005	0.93852	0.614005	0.93852
BMI	Alcohol use	-0.01151	-0.0209028	-0.028411	-0.0342824	-0.0387552	-0.042047	-0.0443505	-0.0458334		BMI	Alcohol use	-0.0237575	-0.0431451	-0.0586426	-0.0707616	-0.0799939	-0.0867884	-0.0915429	-0.0946037	-0.0237575	-0.0946037	-0.0946037
BMI	Smoking	-0.01568	-0.0233304	-0.0265285	-0.0272846	-0.0267261	-0.0254838	-0.0239086	-0.0221942		BMI	Smoking	-0.0488178	-0.0726365	-0.0825933	-0.0849472	-0.0832086	-0.0793408	-0.0744364	-0.069099	-0.0488178	-0.0849472	-0.0849472
BMI	Leisure time	0	8.08831e-05	0.000226967	0.000417289	0.000632171	0.000855599	0.00107562	0.00128396		BMI	Leisure time	0	0.000299769	0.000841186	0.00154655	0.00234295	0.00317102	0.00398647	0.00475859	0.00475859	0	0.00475859
Alcohol use	Mental health	-0.00246	-0.00423419	-0.00549646	-0.00637072	-0.00694814	-0.00729759	-0.0074721	-0.0075131		Alcohol use	Mental health	-0.00491762	-0.00846428	-0.0109876	-0.0127353	-0.0138896	-0.0145881	-0.014937	-0.0150189	-0.00491762	-0.0150189	-0.0150189
Alcohol use	Income	0	-8.0265e-05	-0.000273182	-0.000573629	-0.000961096	-0.00141085	-0.00189921	-0.00240577		Alcohol use	Income	0	-0.000147037	-0.00050044	-0.00105083	-0.00176063	-0.00258452	-0.00347915	-0.00440711	0	-0.00440711	-0.00440711
Alcohol use	Social contacts	0	-5.47916e-05	-9.60255e-05	-0.000101268	-6.87154e-05	-4.65889e-06	8.24486e-05	0.000184566		Alcohol use	Social contacts	0	-0.000111659	-0.000195689	-0.000206372	-0.000140034	-9.4943e-06	0.000168021	0.000376125	0.000376125	-0.000206372	0.000376125
Alcohol use	Physical capability	-0.00112	-0.00222132	-0.00320392	-0.00403102	-0.00469825	-0.0052168	-0.00560439	-0.00588048		Alcohol use	Physical capability	-0.00200751	-0.00398153	-0.00574277	-0.00722529	-0.00842124	-0.0093507	-0.0100454	-0.0105403	-0.00200751	-0.0105403	-0.0105403
Alcohol use	Financial wealth	-0.01072	-0.0324784	-0.0582305	-0.0843035	-0.108886	-0.13118	-0.150931	-0.168163		Alcohol use	Financial wealth	-0.00256786	-0.00777984	-0.0139485	-0.020194	-0.0260823	-0.0314226	-0.0361538	-0.0402816	-0.00256786	-0.0402816	-0.0402816
Alcohol use	BMI	-0.02727	-0.0492584	-0.0666225	-0.0800119	-0.0900286	-0.0972112	-0.102032	-0.104898		Alcohol use	BMI	-0.0132117	-0.0238646	-0.0322771	-0.038764	-0.0436168	-0.0470966	-0.0494321	-0.0508207	-0.0132117	-0.0508207	-0.0508207
Alcohol use	Alcohol use	0.86142	0.742841	0.641238	0.554089	0.479273	0.414998	0.359741	0.312206		Alcohol use	Alcohol use	0.86142	0.742841	0.641238	0.554089	0.479273	0.414998	0.359741	0.312206	0.86142	0.312206	0.86142
Alcohol use	Smoking	0.02267	0.0350232	0.0415275	0.0447161	0.0460279	0.0462815	0.045944	0.0452826		Alcohol use	Smoking	0.0341946	0.0528277	0.0626385	0.0674481	0.0694267	0.0698092	0.0693002	0.0683026	0.0698092	0.0341946	0.0698092
Alcohol use	Leisure time	0	-2.19626e-05	-5.34068e-05	-8.30271e-05	-0.000103193	-0.000109955	-0.000102208	-8.07351e-05		Alcohol use	Leisure time	0	-3.94354e-05	-9.58955e-05	-0.000149081	-0.000185291	-0.000197433	-0.000183522	-0.000144965	0	-0.000197433	-0.000197433
Smoking	Mental health	0.00081	0.000335696	-0.000617095	-0.00166202	-0.00263021	-0.0034618	-0.00414861	-0.00470453		Smoking	Mental health	0.00107349	0.000444897	-0.000817835	-0.00220267	-0.00348582	-0.00458792	-0.00549815	-0.00623491	0.00107349	-0.00623491	-0.00623491
Smoking	Income	0	-0.00284919	-0.00681526	-0.0110171	-0.0150309	-0.0186747	-0.0218905	-0.0246817		Smoking	Income	0	-0.00346032	-0.00827708	-0.0133802	-0.0182549	-0.0226802	-0.0265858	-0.0299757	0	-0.0299757	-0.0299757
Smoking	Social contacts	0	0.00198937	0.0044603	0.00676109	0.00865982	0.0101188	0.0111813	0.0119165		Smoking	Social contacts	0	0.00268776	0.00602613	0.00913465	0.0116999	0.0136711	0.0151066	0.0160999	0.0160999	0	0.0160999
Smoking	Physical capability	-0.01132	-0.0173363	-0.0204854	-0.0221112	-0.0229486	-0.023395	-0.0236614	-0.0238567		Smoking	Physical capability	-0.0134518	-0.0206011	-0.0243433	-0.0262752	-0.0272703	-0.0278008	-0.0281174	-0.0283495	-0.0134518	-0.0283495	-0.0283495
Smoking	Financial wealth	-0.63218	-0.985339	-1.18064	-1.28656	-1.34181	-1.36828	-1.37839	-1.37918		Smoking	Financial wealth	-0.100395	-0.156479	-0.187495	-0.204316	-0.213089	-0.217293	-0.218898	-0.219024	-0.100395	-0.219024	-0.219024
Smoking	BMI	-0.01275	-0.0154546	-0.0128685	-0.00762599	-0.00117604	0.005693	0.0125603	0.0192085		Smoking	BMI	-0.00409523	-0.00496393	-0.0041333	-0.00244942	-0.000377737	0.00182856	0.00403429	0.00616967	0.00616967	-0.00496393	0.00616967
Smoking	Alcohol use	0.0192	0.0299043	0.0356493	0.0384757	0.0395708	0.0396331	0.0390786	0.0381589		Smoking	Alcohol use	0.012729	0.0198257	0.0236345	0.0255082	0.0262343	0.0262756	0.0259079	0.0252982	0.0262756	0.012729	0.0262756
Smoking	Smoking	0.6429	0.438949	0.321748	0.25376	0.213756	0.189712	0.174813	0.16519		Smoking	Smoking	0.6429	0.438949	0.321748	0.25376	0.213756	0.189712	0.174813	0.16519	0.6429	0.16519	0.6429
Smoking	Leisure time	0	0.000170056	0.000576319	0.00115988	0.00183566	0.00253017	0.00319177	0.00378964		Smoking	Leisure time	0	0.000202437	0.000686055	0.00138074	0.00218519	0.00301194	0.00379951	0.00451123	0.00451123	0	0.00451123
Social contacts	Mental health	0.04341	0.0697738	0.0845493	0.0914985	0.0932256	0.0915385	0.0876931	0.0825597		Social contacts	Mental health	0.0425823	0.0684433	0.0829372	0.0897538	0.0914479	0.089793	0.0860209	0.0809855	0.0914479	0.0425823	0.0914479
Social contacts	Income	0.02873	0.0434025	0.0495039	0.0504981	0.0485632	0.0450585	0.0408225	0.0363627		Social contacts	Income	0.0258259	0.0390153	0.0444999	0.0453936	0.0436543	0.0405038	0.036696	0.0326871	0.0453936	0.0258259	0.0453936
Social contacts	Social contacts	0.75482	0.579981	0.453207	0.359683	0.289478	0.23587	0.194264	0.161481		Social contacts	Social contacts	0.75482	0.579981	0.453207	0.359683	0.289478	0.23587	0.194264	0.161481	0.75482	0.161481	0.75482
Social contacts	Physical capability	-0.01243	-0.0189498	-0.0217772	-0.022335	-0.0215394	-0.0199816	-0.0180415	-0.0159613		Social contacts	Physical capability	-0.0109328	-0.0166672	-0.0191541	-0.0196447	-0.0189449	-0.0175747	-0.0158684	-0.0140387	-0.0109328	-0.0196447	-0.0196447
Social contacts	Financial wealth	-0.04965	-0.0769121	-0.094457	-0.108022	-0.119972	-0.13111	-0.141584	-0.151309		Social contacts	Financial wealth	-0.00583599	-0.00904045	-0.0111027	-0.0126972	-0.0141018	-0.015411	-0.0166422	-0.0177852	-0.00583599	-0.0177852	-0.0177852
Social contacts	BMI	0	0.00592362	0.0143298	0.0232979	0.0318075	0.0393655	0.0457816	0.0510336		Social contacts	BMI	0	0.00140825	0.00340671	0.00553872	0.00756175	0.00935856	0.0108839	0.0121325	0.0121325	0	0.0121325
Social contacts	Alcohol use	0	-0.000540494	-0.0011995	-0.00179994	-0.00228383	-0.00264694	-0.00290596	-0.00308283		Social contacts	Alcohol use	0	-0.000265223	-0.000588599	-0.000883236	-0.00112068	-0.00129886	-0.00142597	-0.00151276	0	-0.00151276	-0.00151276
Social contacts	Smoking	0	0.00657606	0.0141847	0.0206603	0.0254071	0.0284963	0.0302322	0.0309575		Social contacts	Smoking	0	0.00486733	0.0104989	0.0152919	0.0188053	0.0210918	0.0223767	0.0229135	0.0229135	0	0.0229135
Social contacts	Leisure time	0.0883	0.130517	0.145697	0.145591	0.137359	0.125291	0.111891	0.0985647		Social contacts	Leisure time	0.0778004	0.114998	0.128373	0.128279	0.121026	0.110393	0.0985863	0.0868446	0.128373	0.0778004	0.128373
Leisure time	Mental health	0.01299	0.0234461	0.0311336	0.0362507	0.0391806	0.0403562	0.0401906	0.0390465		Leisure time	Mental health	0.0144619	0.0261029	0.0346615	0.0403584	0.0436203	0.0449291	0.0447448	0.043471	0.0449291	0.0144619	0.0449291
Leisure time	Income	-0.02285	-0.0338488	-0.0379186	-0.0380757	-0.0361484	-0.0332278	-0.02995	-0.0266723		Leisure time	Income	-0.0233123	-0.0345335	-0.0386857	-0.038846	-0.0368797	-0.0339001	-0.0305559	-0.0272119	-0.0233123	-0.038846	-0.038846
Leisure time	Social contacts	0.07694	0.113003	0.125295	0.124309	0.116397	0.105331	0.0932911	0.0814797		Leisure time	Social contacts	0.0873234	0.128253	0.142204	0.141085	0.132105	0.119546	0.105881	0.0924758	0.142204	0.0873234	0.142204
Leisure time	Physical capability	0	-0.00110469	-0.0024951	-0.00378213	-0.00480963	-0.00554222	-0.00600232	-0.00623571		Leisure time	Physical capability	0	-0.00110275	-0.00249073	-0.00377549	-0.00480119	-0.00553251	-0.00599179	-0.00622477	0	-0.00622477	-0.00622477
Leisure time	Financial wealth	0	-0.0106204	-0.0234808	-0.0352082	-0.044757	-0.0520797	-0.0574929	-0.0613931		Leisure time	Financial wealth	0	-0.00141682	-0.00313247	-0.00469697	-0.00597084	-0.00694773	-0.00766987	-0.00819019	0	-0.00819019	-0.00819019
Leisure time	BMI	0.0461	0.0759156	0.0949186	0.106664	0.113485	0.116933	0.118051	0.117551		Leisure time	BMI	0.0124386	0.0204834	0.0256108	0.0287798	0.0306202	0.0315506	0.0318523	0.0317174	0.0318523	0.0124386	0.0318523
Leisure time	Alcohol use	-0.01531	-0.0253738	-0.0317739	-0.0355892	-0.0375714	-0.0382544	-0.0380231	-0.0371576		Leisure time	Alcohol use	-0.00852655	-0.0141314	-0.0176958	-0.0198205	-0.0209245	-0.0213049	-0.0211761	-0.0206941	-0.00852655	-0.0213049	-0.0213049
Leisure time	Smoking	0.00114	-0.0017114	-0.00496463	-0.00736698	-0.0086856	-0.00907582	-0.0087954	-0.00808795		Leisure time	Smoking	0.000957654	-0.00143766	-0.00417053	-0.00618862	-0.00729632	-0.00762411	-0.00738856	-0.00679427	0.000957654	-0.00762411	-0.00762411
Leisure time	Leisure time	0.71748	0.522027	0.385276	0.288427	0.218952	0.168443	0.131222	0.103421		Leisure time	Leisure time	0.71748	0.522027	0.385276	0.288427	0.218952	0.168443	0.131222	0.103421	0.71748	0.103421	0.71748
Variances
	Mental health	Physical capability	Income	Financial wealth	Social contacts	BMI	Alcohol use	Smoking	Leisure time
1	0.809	1.045	0.994	55.332	0.929	14.359	3.812	1	1.283
2	0.814	1.044	0.958	55.887	0.825	13.288	3.398	1.413	1.121
3	0.802	1.027	0.943	58.86	0.714	14.443	3.269	1.53	0.971
4	0.83	1.013	1.008	57.776	0.726	13.831	3.026	1.597	0.843
5	0.875	1.008	1.015	59.777	0.78	14.393	2.999	1.714	0.901
average	0.826	1.0274	0.9836	57.5264	0.7948	14.0628	3.3008	1.4508	1.0238
