# Supplementary material for: Quantifying reciprocal relationships between poverty and health: combining a causal loop diagram with longitudinal structural equation modelling
Source: Int J Equity Health. 2024 May 1;23:87. doi: 10.1186/s12939-024-02172-w (PMC11061969; doi:10.1186/s12939-024-02172-w)
Supplement: Supplementary file 4 — Supplementary Material 4. [file 12939_2024_2172_MOESM4_ESM.txt]

lavaan 0.6-5 ended normally after 604 iterations

  Estimator                                       DWLS
  Optimization method                           NLMINB
  Number of free parameters                        997
  Number of equality constraints                   476
  Row rank of the constraints matrix               476
                                                      
  Number of observations                          6581
  Number of missing patterns                       981
                                                      
Model Test User Model:
                                               Standard      Robust
  Test Statistic                              17704.614   11202.994
  Degrees of freedom                               3154        3154
  P-value (Chi-square)                            0.000       0.000
  Scaling correction factor                                   1.994
  Shift parameter                                          2321.884
    for the simple second-order correction 

Model Test Baseline Model:

  Test statistic                           4917692.660  859359.095
  Degrees of freedom                              3160        3160
  P-value                                        0.000       0.000
  Scaling correction factor                                  5.740

User Model versus Baseline Model:

  Comparative Fit Index (CFI)                    0.997       0.991
  Tucker-Lewis Index (TLI)                       0.997       0.991
                                                                  
  Robust Comparative Fit Index (CFI)                            NA
  Robust Tucker-Lewis Index (TLI)                               NA

Root Mean Square Error of Approximation:

  RMSEA                                          0.026       0.020
  90 Percent confidence interval - lower         0.026       0.019
  90 Percent confidence interval - upper         0.027       0.020
  P-value RMSEA <= 0.05                          1.000       1.000
                                                                  
  Robust RMSEA                                                  NA
  90 Percent confidence interval - lower                        NA
  90 Percent confidence interval - upper                        NA

Standardized Root Mean Square Residual:

  SRMR                                           0.046       0.046

Parameter Estimates:

  Information                                 Expected
  Information saturated (h1) model        Unstructured
  Standard errors                           Robust.sem

Latent Variables:
                   Estimate  Std.Err  z-value  P(>|z|)   Std.lv  Std.all
  ment15 =~                                                             
    dwn15 (lmb_m1)    1.000                               0.894    0.876
    glm15 (lmb_m2)    0.992    0.010   99.778    0.000    0.887    0.869
    clm15 (lmb_m3)    0.840    0.012   71.291    0.000    0.751    0.741
    hpp15 (lmb_m4)    0.860    0.009  100.796    0.000    0.769    0.757
    anx15   (lm_5)    0.799    0.011   71.138    0.000    0.714    0.705
  ment16 =~                                                             
    dwn16 (lmb_m1)    1.000                               0.896    0.876
    glm16 (lmb_m2)    0.992    0.010   99.778    0.000    0.888    0.869
    clm16 (lmb_m3)    0.840    0.012   71.291    0.000    0.753    0.741
    hpp16 (lmb_m4)    0.860    0.009  100.796    0.000    0.770    0.757
    anx16   (lm_5)    0.799    0.011   71.138    0.000    0.716    0.705
  ment17 =~                                                             
    dwn17 (lmb_m1)    1.000                               0.889    0.867
    glm17 (lmb_m2)    0.992    0.010   99.778    0.000    0.882    0.860
    clm17 (lmb_m3)    0.840    0.012   71.291    0.000    0.747    0.734
    hpp17 (lmb_m4)    0.860    0.009  100.796    0.000    0.765    0.750
    anx17   (lm_5)    0.799    0.011   71.138    0.000    0.711    0.699
  ment18 =~                                                             
    dwn18 (lmb_m1)    1.000                               0.907    0.882
    glm18 (lmb_m2)    0.992    0.010   99.778    0.000    0.900    0.875
    clm18 (lmb_m3)    0.840    0.012   71.291    0.000    0.762    0.747
    hpp18 (lmb_m4)    0.860    0.009  100.796    0.000    0.780    0.764
    anx18   (lm_5)    0.799    0.011   71.138    0.000    0.725    0.712
  ment19 =~                                                             
    dwn19 (lmb_m1)    1.000                               0.929    0.900
    glm19 (lmb_m2)    0.992    0.010   99.778    0.000    0.921    0.893
    clm19 (lmb_m3)    0.840    0.012   71.291    0.000    0.780    0.763
    hpp19 (lmb_m4)    0.860    0.009  100.796    0.000    0.798    0.780
    anx19   (lm_5)    0.799    0.011   71.138    0.000    0.742    0.727
  phys15 =~                                                             
    str15 (lmb_p1)    1.000                               1.007    0.923
    wsh15 (lmb_p2)    0.997    0.021   48.023    0.000    1.004    0.921
    wlk15 (lmb_p3)    0.959    0.017   57.471    0.000    0.966    0.891
    crr15 (lmb_p4)    0.910    0.011   79.734    0.000    0.916    0.851
  phys16 =~                                                             
    str16 (lmb_p1)    1.000                               1.006    0.927
    wsh16 (lmb_p2)    0.997    0.021   48.023    0.000    1.004    0.925
    wlk16 (lmb_p3)    0.959    0.017   57.471    0.000    0.965    0.894
    crr16 (lmb_p4)    0.910    0.011   79.734    0.000    0.916    0.854
  phys17 =~                                                             
    str17 (lmb_p1)    1.000                               1.002    0.926
    wsh17 (lmb_p2)    0.997    0.021   48.023    0.000    0.999    0.923
    wlk17 (lmb_p3)    0.959    0.017   57.471    0.000    0.961    0.893
    crr17 (lmb_p4)    0.910    0.011   79.734    0.000    0.912    0.853
  phys18 =~                                                             
    str18 (lmb_p1)    1.000                               0.995    0.920
    wsh18 (lmb_p2)    0.997    0.021   48.023    0.000    0.992    0.918
    wlk18 (lmb_p3)    0.959    0.017   57.471    0.000    0.954    0.888
    crr18 (lmb_p4)    0.910    0.011   79.734    0.000    0.905    0.848
  phys19 =~                                                             
    str19 (lmb_p1)    1.000                               0.988    0.914
    wsh19 (lmb_p2)    0.997    0.021   48.023    0.000    0.985    0.912
    wlk19 (lmb_p3)    0.959    0.017   57.471    0.000    0.948    0.882
    crr19 (lmb_p4)    0.910    0.011   79.734    0.000    0.899    0.842

Regressions:
                   Estimate  Std.Err  z-value  P(>|z|)   Std.lv  Std.all
  ment15 ~                                                              
    age               0.679    0.075    9.056    0.000    0.760    0.144
    sex              -0.209    0.026   -7.953    0.000   -0.234   -0.117
    mig              -0.247    0.035   -7.133    0.000   -0.276   -0.107
  ment16 ~                                                              
    ment15  (aut1)    0.833    0.008  101.524    0.000    0.831    0.831
    incom15 (ef11)    0.004    0.006    0.713    0.476    0.005    0.005
    soc15   (ef12)    0.039    0.005    7.385    0.000    0.044    0.044
    phys15  (ef13)    0.047    0.010    4.977    0.000    0.053    0.053
    wlth15  (ef14)    0.001    0.001    2.036    0.042    0.002    0.012
    bmi15   (ef15)    0.001    0.001    1.253    0.210    0.002    0.006
    alc15   (ef16)   -0.004    0.003   -1.709    0.088   -0.005   -0.010
    smoke15 (ef17)    0.018    0.006    2.972    0.003    0.020    0.020
    leis15  (ef18)    0.015    0.005    3.117    0.002    0.017    0.025
    age     (ct11)    0.206    0.036    5.791    0.000    0.230    0.044
    sex     (ct12)   -0.022    0.009   -2.577    0.010   -0.025   -0.012
    mig     (ct13)   -0.003    0.011   -0.307    0.759   -0.004   -0.001
  ment17 ~                                                              
    ment16  (aut1)    0.833    0.008  101.524    0.000    0.839    0.839
    incom16 (ef11)    0.004    0.006    0.713    0.476    0.005    0.005
    soc16   (ef12)    0.039    0.005    7.385    0.000    0.044    0.042
    phys16  (ef13)    0.047    0.010    4.977    0.000    0.054    0.054
    wlth16  (ef14)    0.001    0.001    2.036    0.042    0.002    0.012
    bmi16   (ef15)    0.001    0.001    1.253    0.210    0.002    0.006
    alc16   (ef16)   -0.004    0.003   -1.709    0.088   -0.005   -0.010
    smoke16 (ef17)    0.018    0.006    2.972    0.003    0.020    0.024
    leis16  (ef18)    0.015    0.005    3.117    0.002    0.017    0.024
    age     (ct11)    0.206    0.036    5.791    0.000    0.232    0.044
    sex     (ct12)   -0.022    0.009   -2.577    0.010   -0.025   -0.012
    mig     (ct13)   -0.003    0.011   -0.307    0.759   -0.004   -0.001
  ment18 ~                                                              
    ment17  (aut1)    0.833    0.008  101.524    0.000    0.816    0.816
    incom17 (ef11)    0.004    0.006    0.713    0.476    0.005    0.005
    soc17   (ef12)    0.039    0.005    7.385    0.000    0.043    0.039
    phys17  (ef13)    0.047    0.010    4.977    0.000    0.052    0.052
    wlth17  (ef14)    0.001    0.001    2.036    0.042    0.002    0.012
    bmi17   (ef15)    0.001    0.001    1.253    0.210    0.002    0.006
    alc17   (ef16)   -0.004    0.003   -1.709    0.088   -0.005   -0.009
    smoke17 (ef17)    0.018    0.006    2.972    0.003    0.020    0.024
    leis17  (ef18)    0.015    0.005    3.117    0.002    0.016    0.023
    age     (ct11)    0.206    0.036    5.791    0.000    0.227    0.043
    sex     (ct12)   -0.022    0.009   -2.577    0.010   -0.025   -0.012
    mig     (ct13)   -0.003    0.011   -0.307    0.759   -0.004   -0.001
  ment19 ~                                                              
    ment18  (aut1)    0.833    0.008  101.524    0.000    0.814    0.814
    incom18 (ef11)    0.004    0.006    0.713    0.476    0.005    0.005
    soc18   (ef12)    0.039    0.005    7.385    0.000    0.042    0.039
    phys18  (ef13)    0.047    0.010    4.977    0.000    0.051    0.051
    wlth18  (ef14)    0.001    0.001    2.036    0.042    0.001    0.011
    bmi18   (ef15)    0.001    0.001    1.253    0.210    0.002    0.006
    alc18   (ef16)   -0.004    0.003   -1.709    0.088   -0.005   -0.009
    smoke18 (ef17)    0.018    0.006    2.972    0.003    0.019    0.024
    leis18  (ef18)    0.015    0.005    3.117    0.002    0.016    0.021
    age     (ct11)    0.206    0.036    5.791    0.000    0.222    0.042
    sex     (ct12)   -0.022    0.009   -2.577    0.010   -0.024   -0.012
    mig     (ct13)   -0.003    0.011   -0.307    0.759   -0.003   -0.001
  income15 ~                                                            
    age              -0.250    0.076   -3.288    0.001   -0.250   -0.045
    sex              -0.103    0.026   -3.911    0.000   -0.103   -0.048
    mig              -0.287    0.033   -8.581    0.000   -0.287   -0.105
  income16 ~                                                            
    incom15 (aut2)    0.868    0.003  281.302    0.000    0.868    0.885
    ment15  (ef21)    0.000    0.006    0.059    0.953    0.000    0.000
    soc15   (ef22)    0.019    0.005    3.743    0.000    0.019    0.018
    phys15  (ef23)    0.046    0.009    5.102    0.000    0.046    0.044
    wlth15  (ef24)    0.004    0.000   11.309    0.000    0.004    0.027
    leis15  (ef28)   -0.017    0.005   -3.734    0.000   -0.017   -0.024
    age     (ct21)   -0.040    0.044   -0.907    0.365   -0.040   -0.007
    sex     (ct22)   -0.005    0.007   -0.692    0.489   -0.005   -0.002
    mig     (ct23)    0.000    0.008    0.004    0.997    0.000    0.000
  income17 ~                                                            
    incom16 (aut2)    0.868    0.003  281.302    0.000    0.868    0.877
    ment16  (ef21)    0.000    0.006    0.059    0.953    0.000    0.000
    soc16   (ef22)    0.019    0.005    3.743    0.000    0.019    0.017
    phys16  (ef23)    0.046    0.009    5.102    0.000    0.046    0.045
    wlth16  (ef24)    0.004    0.000   11.309    0.000    0.004    0.027
    leis16  (ef28)   -0.017    0.005   -3.734    0.000   -0.017   -0.023
    age     (ct21)   -0.040    0.044   -0.907    0.365   -0.040   -0.007
    sex     (ct22)   -0.005    0.007   -0.692    0.489   -0.005   -0.002
    mig     (ct23)    0.000    0.008    0.004    0.997    0.000    0.000
  income18 ~                                                            
    incom17 (aut2)    0.868    0.003  281.302    0.000    0.868    0.843
    ment17  (ef21)    0.000    0.006    0.059    0.953    0.000    0.000
    soc17   (ef22)    0.019    0.005    3.743    0.000    0.019    0.016
    phys17  (ef23)    0.046    0.009    5.102    0.000    0.046    0.043
    wlth17  (ef24)    0.004    0.000   11.309    0.000    0.004    0.027
    leis17  (ef28)   -0.017    0.005   -3.734    0.000   -0.017   -0.022
    age     (ct21)   -0.040    0.044   -0.907    0.365   -0.040   -0.007
    sex     (ct22)   -0.005    0.007   -0.692    0.489   -0.005   -0.002
    mig     (ct23)    0.000    0.008    0.004    0.997    0.000    0.000
  income19 ~                                                            
    incom18 (aut2)    0.868    0.003  281.302    0.000    0.868    0.864
    ment18  (ef21)    0.000    0.006    0.059    0.953    0.000    0.000
    soc18   (ef22)    0.019    0.005    3.743    0.000    0.019    0.016
    phys18  (ef23)    0.046    0.009    5.102    0.000    0.045    0.043
    wlth18  (ef24)    0.004    0.000   11.309    0.000    0.004    0.027
    leis18  (ef28)   -0.017    0.005   -3.734    0.000   -0.017   -0.021
    age     (ct21)   -0.040    0.044   -0.907    0.365   -0.040   -0.007
    sex     (ct22)   -0.005    0.007   -0.692    0.489   -0.005   -0.002
    mig     (ct23)    0.000    0.008    0.004    0.997    0.000    0.000
  soc15 ~                                                               
    age               1.298    0.080   16.298    0.000    1.298    0.248
    sex               0.174    0.023    7.487    0.000    0.174    0.087
    mig              -0.286    0.032   -8.897    0.000   -0.286   -0.111
  soc16 ~                                                               
    soc15   (aut3)    0.778    0.002  325.047    0.000    0.778    0.809
    ment15  (ef31)    0.040    0.009    4.505    0.000    0.036    0.037
    incom15 (ef32)    0.033    0.005    7.014    0.000    0.033    0.036
    phys15  (ef33)   -0.022    0.007   -3.166    0.002   -0.022   -0.023
    wlth15  (ef34)   -0.002    0.001   -3.208    0.001   -0.002   -0.015
    leis15  (ef38)    0.059    0.002   25.206    0.000    0.059    0.092
    age     (ct31)    0.042    0.040    1.037    0.300    0.042    0.008
    sex     (ct32)    0.038    0.006    6.023    0.000    0.038    0.020
    mig     (ct33)   -0.100    0.008  -11.980    0.000   -0.100   -0.041
  soc17 ~                                                               
    soc16   (aut3)    0.778    0.002  325.047    0.000    0.778    0.822
    ment16  (ef31)    0.040    0.009    4.505    0.000    0.036    0.039
    incom16 (ef32)    0.033    0.005    7.014    0.000    0.033    0.038
    phys16  (ef33)   -0.022    0.007   -3.166    0.002   -0.022   -0.025
    wlth16  (ef34)   -0.002    0.001   -3.208    0.001   -0.002   -0.016
    leis16  (ef38)    0.059    0.002   25.206    0.000    0.059    0.093
    age     (ct31)    0.042    0.040    1.037    0.300    0.042    0.009
    sex     (ct32)    0.038    0.006    6.023    0.000    0.038    0.021
    mig     (ct33)   -0.100    0.008  -11.980    0.000   -0.100   -0.043
  soc18 ~                                                               
    soc17   (aut3)    0.778    0.002  325.047    0.000    0.778    0.765
    ment17  (ef31)    0.040    0.009    4.505    0.000    0.035    0.039
    incom17 (ef32)    0.033    0.005    7.014    0.000    0.033    0.037
    phys17  (ef33)   -0.022    0.007   -3.166    0.002   -0.022   -0.024
    wlth17  (ef34)   -0.002    0.001   -3.208    0.001   -0.002   -0.016
    leis17  (ef38)    0.059    0.002   25.206    0.000    0.059    0.088
    age     (ct31)    0.042    0.040    1.037    0.300    0.042    0.009
    sex     (ct32)    0.038    0.006    6.023    0.000    0.038    0.020
    mig     (ct33)   -0.100    0.008  -11.980    0.000   -0.100   -0.042
  soc19 ~                                                               
    soc18   (aut3)    0.778    0.002  325.047    0.000    0.778    0.746
    ment18  (ef31)    0.040    0.009    4.505    0.000    0.036    0.038
    incom18 (ef32)    0.033    0.005    7.014    0.000    0.033    0.036
    phys18  (ef33)   -0.022    0.007   -3.166    0.002   -0.022   -0.023
    wlth18  (ef34)   -0.002    0.001   -3.208    0.001   -0.002   -0.016
    leis18  (ef38)    0.059    0.002   25.206    0.000    0.059    0.082
    age     (ct31)    0.042    0.040    1.037    0.300    0.042    0.008
    sex     (ct32)    0.038    0.006    6.023    0.000    0.038    0.020
    mig     (ct33)   -0.100    0.008  -11.980    0.000   -0.100   -0.040
  phys15 ~                                                              
    age              -2.157    0.104  -20.752    0.000   -2.143   -0.407
    sex              -0.362    0.038   -9.566    0.000   -0.359   -0.179
    mig              -0.176    0.048   -3.652    0.000   -0.175   -0.068
  phys16 ~                                                              
    phys15  (aut4)    0.919    0.008  120.571    0.000    0.919    0.919
    ment15  (ef41)    0.038    0.013    3.001    0.003    0.034    0.034
    incom15 (ef42)    0.015    0.007    1.975    0.048    0.014    0.015
    soc15   (ef43)   -0.011    0.006   -1.825    0.068   -0.011   -0.011
    wlth15  (ef44)   -0.001    0.001   -1.514    0.130   -0.001   -0.009
    bmi15   (ef45)   -0.006    0.001   -5.046    0.000   -0.006   -0.023
    alc15   (ef46)    0.002    0.003    0.924    0.356    0.002    0.005
    smoke15 (ef47)   -0.048    0.006   -7.994    0.000   -0.048   -0.048
    age     (ct41)   -0.076    0.033   -2.280    0.023   -0.075   -0.014
    sex     (ct42)   -0.021    0.012   -1.804    0.071   -0.021   -0.010
    mig     (ct43)   -0.014    0.014   -1.003    0.316   -0.014   -0.005
  phys17 ~                                                              
    phys16  (aut4)    0.919    0.008  120.571    0.000    0.923    0.923
    ment16  (ef41)    0.038    0.013    3.001    0.003    0.034    0.034
    incom16 (ef42)    0.015    0.007    1.975    0.048    0.015    0.015
    soc16   (ef43)   -0.011    0.006   -1.825    0.068   -0.011   -0.011
    wlth16  (ef44)   -0.001    0.001   -1.514    0.130   -0.001   -0.009
    bmi16   (ef45)   -0.006    0.001   -5.046    0.000   -0.006   -0.022
    alc16   (ef46)    0.002    0.003    0.924    0.356    0.002    0.005
    smoke16 (ef47)   -0.048    0.006   -7.994    0.000   -0.048   -0.057
    age     (ct41)   -0.076    0.033   -2.280    0.023   -0.076   -0.014
    sex     (ct42)   -0.021    0.012   -1.804    0.071   -0.021   -0.010
    mig     (ct43)   -0.014    0.014   -1.003    0.316   -0.014   -0.005
  phys18 ~                                                              
    phys17  (aut4)    0.919    0.008  120.571    0.000    0.926    0.926
    ment17  (ef41)    0.038    0.013    3.001    0.003    0.034    0.034
    incom17 (ef42)    0.015    0.007    1.975    0.048    0.015    0.015
    soc17   (ef43)   -0.011    0.006   -1.825    0.068   -0.011   -0.010
    wlth17  (ef44)   -0.001    0.001   -1.514    0.130   -0.001   -0.009
    bmi17   (ef45)   -0.006    0.001   -5.046    0.000   -0.006   -0.023
    alc17   (ef46)    0.002    0.003    0.924    0.356    0.002    0.005
    smoke17 (ef47)   -0.048    0.006   -7.994    0.000   -0.049   -0.060
    age     (ct41)   -0.076    0.033   -2.280    0.023   -0.076   -0.014
    sex     (ct42)   -0.021    0.012   -1.804    0.071   -0.021   -0.010
    mig     (ct43)   -0.014    0.014   -1.003    0.316   -0.014   -0.005
  phys19 ~                                                              
    phys18  (aut4)    0.919    0.008  120.571    0.000    0.925    0.925
    ment18  (ef41)    0.038    0.013    3.001    0.003    0.035    0.035
    incom18 (ef42)    0.015    0.007    1.975    0.048    0.015    0.016
    soc18   (ef43)   -0.011    0.006   -1.825    0.068   -0.012   -0.011
    wlth18  (ef44)   -0.001    0.001   -1.514    0.130   -0.001   -0.009
    bmi18   (ef45)   -0.006    0.001   -5.046    0.000   -0.006   -0.023
    alc18   (ef46)    0.002    0.003    0.924    0.356    0.002    0.005
    smoke18 (ef47)   -0.048    0.006   -7.994    0.000   -0.049   -0.062
    age     (ct41)   -0.076    0.033   -2.280    0.023   -0.077   -0.015
    sex     (ct42)   -0.021    0.012   -1.804    0.071   -0.021   -0.010
    mig     (ct43)   -0.014    0.014   -1.003    0.316   -0.014   -0.005
  wealth15 ~                                                            
    age               3.466    0.496    6.990    0.000    3.466    0.087
    sex              -0.068    0.193   -0.351    0.725   -0.068   -0.004
    mig              -1.087    0.272   -3.996    0.000   -1.087   -0.056
  wealth16 ~                                                            
    wlth15  (aut5)    0.916    0.003  281.421    0.000    0.916    0.910
    ment15  (ef51)   -0.020    0.037   -0.531    0.596   -0.018   -0.002
    incom15 (ef52)    0.183    0.025    7.293    0.000    0.183    0.025
    soc15   (ef53)   -0.029    0.027   -1.091    0.275   -0.029   -0.004
    bmi15   (ef55)   -0.027    0.007   -3.914    0.000   -0.027   -0.014
    alc15   (ef56)   -0.004    0.012   -0.344    0.731   -0.004   -0.001
    smoke15 (ef57)   -0.674    0.035  -19.478    0.000   -0.674   -0.089
    age     (ct51)    0.510    0.169    3.028    0.002    0.510    0.013
    sex     (ct52)   -0.098    0.041   -2.371    0.018   -0.098   -0.006
    mig     (ct53)   -0.023    0.055   -0.426    0.670   -0.023   -0.001
  wealth17 ~                                                            
    wlth16  (aut5)    0.916    0.003  281.421    0.000    0.916    0.895
    ment16  (ef51)   -0.020    0.037   -0.531    0.596   -0.018   -0.002
    incom16 (ef52)    0.183    0.025    7.293    0.000    0.183    0.024
    soc16   (ef53)   -0.029    0.027   -1.091    0.275   -0.029   -0.004
    bmi16   (ef55)   -0.027    0.007   -3.914    0.000   -0.027   -0.013
    alc16   (ef56)   -0.004    0.012   -0.344    0.731   -0.004   -0.001
    smoke16 (ef57)   -0.674    0.035  -19.478    0.000   -0.674   -0.102
    age     (ct51)    0.510    0.169    3.028    0.002    0.510    0.012
    sex     (ct52)   -0.098    0.041   -2.371    0.018   -0.098   -0.006
    mig     (ct53)   -0.023    0.055   -0.426    0.670   -0.023   -0.001
  wealth18 ~                                                            
    wlth17  (aut5)    0.916    0.003  281.421    0.000    0.916    0.921
    ment17  (ef51)   -0.020    0.037   -0.531    0.596   -0.018   -0.002
    incom17 (ef52)    0.183    0.025    7.293    0.000    0.183    0.024
    soc17   (ef53)   -0.029    0.027   -1.091    0.275   -0.029   -0.003
    bmi17   (ef55)   -0.027    0.007   -3.914    0.000   -0.027   -0.014
    alc17   (ef56)   -0.004    0.012   -0.344    0.731   -0.004   -0.001
    smoke17 (ef57)   -0.674    0.035  -19.478    0.000   -0.674   -0.107
    age     (ct51)    0.510    0.169    3.028    0.002    0.510    0.013
    sex     (ct52)   -0.098    0.041   -2.371    0.018   -0.098   -0.006
    mig     (ct53)   -0.023    0.055   -0.426    0.670   -0.023   -0.001
  wealth19 ~                                                            
    wlth18  (aut5)    0.916    0.003  281.421    0.000    0.916    0.901
    ment18  (ef51)   -0.020    0.037   -0.531    0.596   -0.018   -0.002
    incom18 (ef52)    0.183    0.025    7.293    0.000    0.183    0.025
    soc18   (ef53)   -0.029    0.027   -1.091    0.275   -0.029   -0.003
    bmi18   (ef55)   -0.027    0.007   -3.914    0.000   -0.027   -0.014
    alc18   (ef56)   -0.004    0.012   -0.344    0.731   -0.004   -0.001
    smoke18 (ef57)   -0.674    0.035  -19.478    0.000   -0.674   -0.108
    age     (ct51)    0.510    0.169    3.028    0.002    0.510    0.012
    sex     (ct52)   -0.098    0.041   -2.371    0.018   -0.098   -0.006
    mig     (ct53)   -0.023    0.055   -0.426    0.670   -0.023   -0.001
  bmi15 ~                                                               
    age               5.843    0.265   22.030    0.000    5.843    0.279
    sex              -0.272    0.098   -2.772    0.006   -0.272   -0.034
    mig               0.246    0.127    1.937    0.053    0.246    0.024
  bmi16 ~                                                               
    bmi15   (aut6)    0.938    0.002  540.601    0.000    0.938    0.974
    ment15  (ef61)    0.014    0.019    0.734    0.463    0.012    0.003
    incom15 (ef62)    0.025    0.016    1.524    0.127    0.025    0.007
    phys15  (ef64)   -0.068    0.027   -2.529    0.011   -0.068   -0.018
    wlth15  (ef65)   -0.007    0.002   -3.429    0.001   -0.007   -0.014
    alc15   (ef66)   -0.021    0.007   -3.121    0.002   -0.021   -0.011
    smoke15 (ef67)   -0.071    0.015   -4.782    0.000   -0.071   -0.019
    leis15  (ef68)    0.048    0.012    3.931    0.000    0.048    0.019
    age     (ct61)   -0.038    0.105   -0.364    0.715   -0.038   -0.002
    sex     (ct62)    0.004    0.026    0.134    0.894    0.004    0.000
    mig     (ct63)    0.061    0.031    1.984    0.047    0.061    0.006
  bmi17 ~                                                               
    bmi16   (aut6)    0.938    0.002  540.601    0.000    0.938    0.905
    ment16  (ef61)    0.014    0.019    0.734    0.463    0.012    0.003
    incom16 (ef62)    0.025    0.016    1.524    0.127    0.025    0.007
    phys16  (ef64)   -0.068    0.027   -2.529    0.011   -0.068   -0.017
    wlth16  (ef65)   -0.007    0.002   -3.429    0.001   -0.007   -0.014
    alc16   (ef66)   -0.021    0.007   -3.121    0.002   -0.021   -0.010
    smoke16 (ef67)   -0.071    0.015   -4.782    0.000   -0.071   -0.021
    leis16  (ef68)    0.048    0.012    3.931    0.000    0.048    0.017
    age     (ct61)   -0.038    0.105   -0.364    0.715   -0.038   -0.002
    sex     (ct62)    0.004    0.026    0.134    0.894    0.004    0.000
    mig     (ct63)    0.061    0.031    1.984    0.047    0.061    0.006
  bmi18 ~                                                               
    bmi17   (aut6)    0.938    0.002  540.601    0.000    0.938    0.957
    ment17  (ef61)    0.014    0.019    0.734    0.463    0.012    0.003
    incom17 (ef62)    0.025    0.016    1.524    0.127    0.025    0.007
    phys17  (ef64)   -0.068    0.027   -2.529    0.011   -0.068   -0.017
    wlth17  (ef65)   -0.007    0.002   -3.429    0.001   -0.007   -0.015
    alc17   (ef66)   -0.021    0.007   -3.121    0.002   -0.021   -0.010
    smoke17 (ef67)   -0.071    0.015   -4.782    0.000   -0.071   -0.022
    leis17  (ef68)    0.048    0.012    3.931    0.000    0.048    0.017
    age     (ct61)   -0.038    0.105   -0.364    0.715   -0.038   -0.002
    sex     (ct62)    0.004    0.026    0.134    0.894    0.004    0.000
    mig     (ct63)    0.061    0.031    1.984    0.047    0.061    0.006
  bmi19 ~                                                               
    bmi18   (aut6)    0.938    0.002  540.601    0.000    0.938    0.924
    ment18  (ef61)    0.014    0.019    0.734    0.463    0.012    0.003
    incom18 (ef62)    0.025    0.016    1.524    0.127    0.025    0.007
    phys18  (ef64)   -0.068    0.027   -2.529    0.011   -0.068   -0.017
    wlth18  (ef65)   -0.007    0.002   -3.429    0.001   -0.007   -0.014
    alc18   (ef66)   -0.021    0.007   -3.121    0.002   -0.021   -0.010
    smoke18 (ef67)   -0.071    0.015   -4.782    0.000   -0.071   -0.023
    leis18  (ef68)    0.048    0.012    3.931    0.000    0.048    0.016
    age     (ct61)   -0.038    0.105   -0.364    0.715   -0.038   -0.002
    sex     (ct62)    0.004    0.026    0.134    0.894    0.004    0.000
    mig     (ct63)    0.061    0.031    1.984    0.047    0.061    0.006
  alc15 ~                                                               
    age               3.055    0.145   21.001    0.000    3.055    0.277
    sex              -0.849    0.049  -17.372    0.000   -0.849   -0.202
    mig              -0.494    0.069   -7.196    0.000   -0.494   -0.091
  alc16 ~                                                               
    alc15   (aut7)    0.862    0.003  250.223    0.000    0.862    0.908
    ment15  (ef71)   -0.008    0.010   -0.822    0.411   -0.008   -0.004
    incom15 (ef72)    0.029    0.008    3.605    0.000    0.029    0.015
    phys15  (ef74)   -0.013    0.013   -1.050    0.294   -0.013   -0.007
    wlth15  (ef75)   -0.001    0.001   -0.803    0.422   -0.001   -0.003
    bmi15   (ef76)   -0.011    0.002   -6.306    0.000   -0.011   -0.021
    smoke15 (ef77)    0.033    0.007    4.666    0.000    0.033    0.017
    leis15  (ef78)   -0.015    0.006   -2.453    0.014   -0.015   -0.011
    age     (ct71)    0.571    0.062    9.253    0.000    0.571    0.055
    sex     (ct72)   -0.082    0.012   -6.899    0.000   -0.082   -0.021
    mig     (ct73)   -0.048    0.018   -2.704    0.007   -0.048   -0.009
  alc17 ~                                                               
    alc16   (aut7)    0.862    0.003  250.223    0.000    0.862    0.877
    ment16  (ef71)   -0.008    0.010   -0.822    0.411   -0.008   -0.004
    incom16 (ef72)    0.029    0.008    3.605    0.000    0.029    0.015
    phys16  (ef74)   -0.013    0.013   -1.050    0.294   -0.013   -0.007
    wlth16  (ef75)   -0.001    0.001   -0.803    0.422   -0.001   -0.003
    bmi16   (ef76)   -0.011    0.002   -6.306    0.000   -0.011   -0.021
    smoke16 (ef77)    0.033    0.007    4.666    0.000    0.033    0.020
    leis16  (ef78)   -0.015    0.006   -2.453    0.014   -0.015   -0.011
    age     (ct71)    0.571    0.062    9.253    0.000    0.571    0.055
    sex     (ct72)   -0.082    0.012   -6.899    0.000   -0.082   -0.021
    mig     (ct73)   -0.048    0.018   -2.704    0.007   -0.048   -0.010
  alc18 ~                                                               
    alc17   (aut7)    0.862    0.003  250.223    0.000    0.862    0.892
    ment17  (ef71)   -0.008    0.010   -0.822    0.411   -0.007   -0.004
    incom17 (ef72)    0.029    0.008    3.605    0.000    0.029    0.016
    phys17  (ef74)   -0.013    0.013   -1.050    0.294   -0.013   -0.007
    wlth17  (ef75)   -0.001    0.001   -0.803    0.422   -0.001   -0.003
    bmi17   (ef76)   -0.011    0.002   -6.306    0.000   -0.011   -0.022
    smoke17 (ef77)    0.033    0.007    4.666    0.000    0.033    0.022
    leis17  (ef78)   -0.015    0.006   -2.453    0.014   -0.015   -0.011
    age     (ct71)    0.571    0.062    9.253    0.000    0.571    0.057
    sex     (ct72)   -0.082    0.012   -6.899    0.000   -0.082   -0.022
    mig     (ct73)   -0.048    0.018   -2.704    0.007   -0.048   -0.010
  alc19 ~                                                               
    alc18   (aut7)    0.862    0.003  250.223    0.000    0.862    0.866
    ment18  (ef71)   -0.008    0.010   -0.822    0.411   -0.008   -0.004
    incom18 (ef72)    0.029    0.008    3.605    0.000    0.029    0.016
    phys18  (ef74)   -0.013    0.013   -1.050    0.294   -0.013   -0.007
    wlth18  (ef75)   -0.001    0.001   -0.803    0.422   -0.001   -0.003
    bmi18   (ef76)   -0.011    0.002   -6.306    0.000   -0.011   -0.022
    smoke18 (ef77)    0.033    0.007    4.666    0.000    0.033    0.022
    leis18  (ef78)   -0.015    0.006   -2.453    0.014   -0.015   -0.011
    age     (ct71)    0.571    0.062    9.253    0.000    0.571    0.058
    sex     (ct72)   -0.082    0.012   -6.899    0.000   -0.082   -0.022
    mig     (ct73)   -0.048    0.018   -2.704    0.007   -0.048   -0.010
  smoke15 ~                                                             
    age              -0.301    0.117   -2.565    0.010   -0.301   -0.057
    sex              -0.088    0.038   -2.344    0.019   -0.088   -0.044
    mig               0.068    0.051    1.342    0.180    0.068    0.026
  smoke16 ~                                                             
    smoke15 (aut8)    0.631    0.008   80.275    0.000    0.631    0.534
    ment15  (ef81)    0.112    0.020    5.600    0.000    0.100    0.085
    incom15 (ef82)    0.127    0.011   11.184    0.000    0.127    0.113
    phys15  (ef84)   -0.264    0.023  -11.324    0.000   -0.266   -0.224
    wlth15  (ef85)   -0.039    0.002  -21.749    0.000   -0.039   -0.250
    bmi15   (ef86)   -0.026    0.003   -9.578    0.000   -0.026   -0.087
    alc15   (ef87)    0.037    0.006    6.482    0.000    0.037    0.065
    leis15  (ef88)   -0.019    0.012   -1.641    0.101   -0.019   -0.025
    age     (ct81)   -0.394    0.100   -3.949    0.000   -0.394   -0.063
    sex     (ct82)   -0.077    0.021   -3.733    0.000   -0.077   -0.032
    mig     (ct83)    0.030    0.025    1.176    0.240    0.030    0.010
  smoke17 ~                                                             
    smoke16 (aut8)    0.631    0.008   80.275    0.000    0.631    0.609
    ment16  (ef81)    0.112    0.020    5.600    0.000    0.101    0.082
    incom16 (ef82)    0.127    0.011   11.184    0.000    0.127    0.107
    phys16  (ef84)   -0.264    0.023  -11.324    0.000   -0.266   -0.217
    wlth16  (ef85)   -0.039    0.002  -21.749    0.000   -0.039   -0.243
    bmi16   (ef86)   -0.026    0.003   -9.578    0.000   -0.026   -0.081
    alc16   (ef87)    0.037    0.006    6.482    0.000    0.037    0.060
    leis16  (ef88)   -0.019    0.012   -1.641    0.101   -0.019   -0.023
    age     (ct81)   -0.394    0.100   -3.949    0.000   -0.394   -0.061
    sex     (ct82)   -0.077    0.021   -3.733    0.000   -0.077   -0.031
    mig     (ct83)    0.030    0.025    1.176    0.240    0.030    0.009
  smoke18 ~                                                             
    smoke17 (aut8)    0.631    0.008   80.275    0.000    0.631    0.615
    ment17  (ef81)    0.112    0.020    5.600    0.000    0.100    0.079
    incom17 (ef82)    0.127    0.011   11.184    0.000    0.127    0.104
    phys17  (ef84)   -0.264    0.023  -11.324    0.000   -0.265   -0.210
    wlth17  (ef85)   -0.039    0.002  -21.749    0.000   -0.039   -0.242
    bmi17   (ef86)   -0.026    0.003   -9.578    0.000   -0.026   -0.081
    alc17   (ef87)    0.037    0.006    6.482    0.000    0.037    0.057
    leis17  (ef88)   -0.019    0.012   -1.641    0.101   -0.019   -0.021
    age     (ct81)   -0.394    0.100   -3.949    0.000   -0.394   -0.060
    sex     (ct82)   -0.077    0.021   -3.733    0.000   -0.077   -0.030
    mig     (ct83)    0.030    0.025    1.176    0.240    0.030    0.009
  smoke19 ~                                                             
    smoke18 (aut8)    0.631    0.008   80.275    0.000    0.631    0.604
    ment18  (ef81)    0.112    0.020    5.600    0.000    0.102    0.078
    incom18 (ef82)    0.127    0.011   11.184    0.000    0.127    0.102
    phys18  (ef84)   -0.264    0.023  -11.324    0.000   -0.263   -0.200
    wlth18  (ef85)   -0.039    0.002  -21.749    0.000   -0.039   -0.230
    bmi18   (ef86)   -0.026    0.003   -9.578    0.000   -0.026   -0.076
    alc18   (ef87)    0.037    0.006    6.482    0.000    0.037    0.053
    leis18  (ef88)   -0.019    0.012   -1.641    0.101   -0.019   -0.020
    age     (ct81)   -0.394    0.100   -3.949    0.000   -0.394   -0.057
    sex     (ct82)   -0.077    0.021   -3.733    0.000   -0.077   -0.029
    mig     (ct83)    0.030    0.025    1.176    0.240    0.030    0.009
  leis15 ~                                                              
    age               5.199    0.092   56.652    0.000    5.199    0.657
    sex              -0.052    0.027   -1.920    0.055   -0.052   -0.017
    mig              -0.277    0.038   -7.282    0.000   -0.277   -0.071
  leis16 ~                                                              
    leis15  (aut9)    0.742    0.002  324.834    0.000    0.742    0.776
    ment15  (ef91)    0.015    0.006    2.327    0.020    0.013    0.009
    incom15 (ef92)   -0.005    0.004   -1.219    0.223   -0.005   -0.004
    soc15   (ef93)    0.065    0.003   23.858    0.000    0.065    0.045
    phys15  (ef94)   -0.013    0.007   -1.979    0.048   -0.013   -0.009
    age     (ct91)    1.164    0.036   32.688    0.000    1.164    0.154
    sex     (ct92)   -0.005    0.007   -0.703    0.482   -0.005   -0.002
    mig     (ct93)   -0.030    0.010   -2.892    0.004   -0.030   -0.008
  leis17 ~                                                              
    leis16  (aut9)    0.742    0.002  324.834    0.000    0.742    0.774
    ment16  (ef91)    0.015    0.006    2.327    0.020    0.013    0.010
    incom16 (ef92)   -0.005    0.004   -1.219    0.223   -0.005   -0.004
    soc16   (ef93)    0.065    0.003   23.858    0.000    0.065    0.045
    phys16  (ef94)   -0.013    0.007   -1.979    0.048   -0.013   -0.010
    age     (ct91)    1.164    0.036   32.688    0.000    1.164    0.161
    sex     (ct92)   -0.005    0.007   -0.703    0.482   -0.005   -0.002
    mig     (ct93)   -0.030    0.010   -2.892    0.004   -0.030   -0.008
  leis18 ~                                                              
    leis17  (aut9)    0.742    0.002  324.834    0.000    0.742    0.766
    ment17  (ef91)    0.015    0.006    2.327    0.020    0.013    0.010
    incom17 (ef92)   -0.005    0.004   -1.219    0.223   -0.005   -0.004
    soc17   (ef93)    0.065    0.003   23.858    0.000    0.065    0.044
    phys17  (ef94)   -0.013    0.007   -1.979    0.048   -0.013   -0.010
    age     (ct91)    1.164    0.036   32.688    0.000    1.164    0.166
    sex     (ct92)   -0.005    0.007   -0.703    0.482   -0.005   -0.002
    mig     (ct93)   -0.030    0.010   -2.892    0.004   -0.030   -0.009
  leis19 ~                                                              
    leis18  (aut9)    0.742    0.002  324.834    0.000    0.742    0.726
    ment18  (ef91)    0.015    0.006    2.327    0.020    0.014    0.010
    incom18 (ef92)   -0.005    0.004   -1.219    0.223   -0.005   -0.004
    soc18   (ef93)    0.065    0.003   23.858    0.000    0.065    0.044
    phys18  (ef94)   -0.013    0.007   -1.979    0.048   -0.013   -0.010
    age     (ct91)    1.164    0.036   32.688    0.000    1.164    0.162
    sex     (ct92)   -0.005    0.007   -0.703    0.482   -0.005   -0.002
    mig     (ct93)   -0.030    0.010   -2.892    0.004   -0.030   -0.009

Covariances:
                   Estimate  Std.Err  z-value  P(>|z|)   Std.lv  Std.all
 .down15 ~~                                                             
   .down16           -0.070    0.016   -4.539    0.000   -0.070   -0.290
   .down17            0.013    0.014    0.936    0.349    0.013    0.053
   .down18            0.052    0.016    3.309    0.001    0.052    0.216
   .down19            0.104    0.018    5.925    0.000    0.104    0.471
 .down16 ~~                                                             
   .down17           -0.032    0.011   -2.930    0.003   -0.032   -0.128
   .down18            0.007    0.014    0.516    0.606    0.007    0.029
   .down19            0.075    0.013    5.921    0.000    0.075    0.336
 .down17 ~~                                                             
   .down18           -0.003    0.012   -0.211    0.833   -0.003   -0.011
   .down19            0.049    0.012    4.063    0.000    0.049    0.213
 .down18 ~~                                                             
   .down19           -0.003    0.011   -0.294    0.769   -0.003   -0.014
 .gloomy15 ~~                                                           
   .gloomy16         -0.052    0.011   -4.784    0.000   -0.052   -0.204
   .gloomy17          0.045    0.011    4.121    0.000    0.045    0.171
   .gloomy18          0.094    0.012    8.037    0.000    0.094    0.375
   .gloomy19          0.140    0.013   10.916    0.000    0.140    0.599
 .gloomy16 ~~                                                           
   .gloomy17          0.001    0.010    0.103    0.918    0.001    0.004
   .gloomy18          0.048    0.011    4.472    0.000    0.048    0.191
   .gloomy19          0.122    0.012   10.167    0.000    0.122    0.520
 .gloomy17 ~~                                                           
   .gloomy18          0.008    0.010    0.844    0.398    0.008    0.031
   .gloomy19          0.062    0.011    5.808    0.000    0.062    0.254
 .gloomy18 ~~                                                           
   .gloomy19         -0.010    0.009   -1.084    0.278   -0.010   -0.043
 .calm15 ~~                                                             
   .calm16            0.050    0.011    4.747    0.000    0.050    0.107
   .calm17            0.097    0.010    9.332    0.000    0.097    0.205
   .calm18            0.126    0.010   12.764    0.000    0.126    0.272
   .calm19            0.184    0.010   17.581    0.000    0.184    0.409
 .calm16 ~~                                                             
   .calm17            0.067    0.010    6.471    0.000    0.067    0.142
   .calm18            0.124    0.010   12.381    0.000    0.124    0.267
   .calm19            0.160    0.010   16.138    0.000    0.160    0.353
 .calm17 ~~                                                             
   .calm18            0.096    0.010    9.414    0.000    0.096    0.204
   .calm19            0.151    0.010   15.568    0.000    0.151    0.330
 .calm18 ~~                                                             
   .calm19            0.092    0.010    9.500    0.000    0.092    0.204
 .happy15 ~~                                                            
   .happy16           0.160    0.012   13.952    0.000    0.160    0.364
   .happy17           0.212    0.012   17.894    0.000    0.212    0.475
   .happy18           0.243    0.012   20.841    0.000    0.243    0.557
   .happy19           0.285    0.013   21.435    0.000    0.285    0.670
 .happy16 ~~                                                            
   .happy17           0.200    0.011   17.560    0.000    0.200    0.446
   .happy18           0.219    0.009   24.658    0.000    0.219    0.499
   .happy19           0.254    0.010   24.447    0.000    0.254    0.596
 .happy17 ~~                                                            
   .happy18           0.194    0.010   20.373    0.000    0.194    0.436
   .happy19           0.238    0.009   25.225    0.000    0.238    0.550
 .happy18 ~~                                                            
   .happy19           0.196    0.010   19.021    0.000    0.196    0.463
 .anxious15 ~~                                                          
   .anxious16         0.181    0.016   11.417    0.000    0.181    0.351
   .anxious17         0.214    0.016   13.635    0.000    0.214    0.409
   .anxious18         0.254    0.018   14.195    0.000    0.254    0.495
   .anxious19         0.279    0.015   18.598    0.000    0.279    0.554
 .anxious16 ~~                                                          
   .anxious17         0.212    0.015   14.104    0.000    0.212    0.406
   .anxious18         0.227    0.016   14.224    0.000    0.227    0.440
   .anxious19         0.265    0.015   17.567    0.000    0.265    0.526
 .anxious17 ~~                                                          
   .anxious18         0.223    0.016   14.092    0.000    0.223    0.430
   .anxious19         0.257    0.014   17.999    0.000    0.257    0.504
 .anxious18 ~~                                                          
   .anxious19         0.232    0.014   16.939    0.000    0.232    0.463
 .stairs15 ~~                                                           
   .stairs16          0.174    0.014   12.306    0.000    0.174    1.015
   .stairs17          0.170    0.014   11.874    0.000    0.170    0.985
   .stairs18          0.157    0.017    9.029    0.000    0.157    0.884
   .stairs19          0.146    0.016    9.196    0.000    0.146    0.793
 .stairs16 ~~                                                           
   .stairs17          0.170    0.015   11.634    0.000    0.170    1.014
   .stairs18          0.169    0.016   10.362    0.000    0.169    0.978
   .stairs19          0.156    0.016    9.926    0.000    0.156    0.876
 .stairs17 ~~                                                           
   .stairs18          0.174    0.015   11.875    0.000    0.174    1.004
   .stairs19          0.173    0.016   11.073    0.000    0.173    0.965
 .stairs18 ~~                                                           
   .stairs19          0.170    0.015   11.054    0.000    0.170    0.917
 .wash15 ~~                                                             
   .wash16            0.178    0.031    5.821    0.000    0.178    1.012
   .wash17            0.185    0.030    6.223    0.000    0.185    1.044
   .wash18            0.167    0.030    5.577    0.000    0.167    0.917
   .wash19            0.165    0.028    5.981    0.000    0.165    0.879
 .wash16 ~~                                                             
   .wash17            0.176    0.031    5.622    0.000    0.176    1.023
   .wash18            0.168    0.031    5.489    0.000    0.168    0.950
   .wash19            0.159    0.030    5.343    0.000    0.159    0.872
 .wash17 ~~                                                             
   .wash18            0.177    0.032    5.533    0.000    0.177    0.994
   .wash19            0.179    0.031    5.712    0.000    0.179    0.972
 .wash18 ~~                                                             
   .wash19            0.168    0.032    5.250    0.000    0.168    0.883
 .walk15 ~~                                                             
   .walk16            0.231    0.023   10.010    0.000    0.231    0.971
   .walk17            0.219    0.022    9.974    0.000    0.219    0.921
   .walk18            0.193    0.023    8.505    0.000    0.193    0.791
   .walk19            0.165    0.019    8.741    0.000    0.165    0.662
 .walk16 ~~                                                             
   .walk17            0.228    0.023    9.820    0.000    0.228    0.976
   .walk18            0.207    0.023    9.158    0.000    0.207    0.865
   .walk19            0.181    0.021    8.461    0.000    0.181    0.741
 .walk17 ~~                                                             
   .walk18            0.228    0.023    9.909    0.000    0.228    0.949
   .walk19            0.214    0.023    9.157    0.000    0.214    0.873
 .walk18 ~~                                                             
   .walk19            0.216    0.024    9.156    0.000    0.216    0.862
 .carry15 ~~                                                            
   .carry16           0.300    0.015   20.473    0.000    0.300    0.954
   .carry17           0.277    0.014   19.464    0.000    0.277    0.880
   .carry18           0.253    0.015   16.908    0.000    0.253    0.792
   .carry19           0.241    0.014   16.608    0.000    0.241    0.742
 .carry16 ~~                                                            
   .carry17           0.281    0.014   19.654    0.000    0.281    0.904
   .carry18           0.262    0.015   18.022    0.000    0.262    0.830
   .carry19           0.256    0.015   17.260    0.000    0.256    0.800
 .carry17 ~~                                                            
   .carry18           0.289    0.015   19.865    0.000    0.289    0.914
   .carry19           0.288    0.016   18.225    0.000    0.288    0.898
 .carry18 ~~                                                            
   .carry19           0.291    0.015   19.536    0.000    0.291    0.895
 .ment15 ~~                                                             
   .income15          0.113    0.016    7.061    0.000    0.130    0.123
   .soc15             0.192    0.011   16.784    0.000    0.221    0.232
   .phys15            0.340    0.022   15.781    0.000    0.431    0.431
   .bmi15            -0.068    0.046   -1.490    0.136   -0.078   -0.020
   .alc15             0.078    0.026    2.936    0.003    0.089    0.046
   .smoke15          -0.069    0.019   -3.619    0.000   -0.079   -0.079
   .wealth15          0.205    0.105    1.953    0.051    0.235    0.031
   .leis15            0.150    0.013   11.542    0.000    0.172    0.154
 .ment16 ~~                                                             
   .income16          0.017    0.012    1.461    0.144    0.040    0.093
   .soc16            -0.003    0.009   -0.309    0.757   -0.006   -0.014
   .phys16           -0.004    0.014   -0.287    0.774   -0.032   -0.032
   .bmi16             0.014    0.037    0.384    0.701    0.033    0.046
   .alc16             0.000    0.018    0.005    0.996    0.000    0.000
   .smoke16          -0.055    0.017   -3.223    0.001   -0.129   -0.148
   .wealth16          0.043    0.068    0.636    0.525    0.101    0.041
   .leis16            0.013    0.010    1.222    0.222    0.030    0.050
 .ment17 ~~                                                             
   .income17          0.000    0.011    0.021    0.983    0.001    0.001
   .soc17            -0.006    0.007   -0.817    0.414   -0.015   -0.037
   .phys17           -0.006    0.014   -0.416    0.677   -0.048   -0.048
   .bmi17            -0.105    0.035   -3.032    0.002   -0.254   -0.157
   .alc17             0.019    0.017    1.123    0.261    0.047    0.056
   .smoke17          -0.090    0.018   -4.979    0.000   -0.217   -0.247
   .wealth17         -0.081    0.071   -1.146    0.252   -0.197   -0.065
   .leis17           -0.012    0.008   -1.416    0.157   -0.028   -0.052
 .ment18 ~~                                                             
   .income18          0.017    0.010    1.656    0.098    0.037    0.070
   .soc18             0.014    0.007    1.969    0.049    0.031    0.063
   .phys18            0.034    0.012    2.895    0.004    0.242    0.242
   .bmi18            -0.023    0.030   -0.741    0.459   -0.049   -0.047
   .alc18             0.017    0.014    1.200    0.230    0.036    0.048
   .smoke18          -0.073    0.017   -4.285    0.000   -0.159   -0.160
   .wealth18         -0.116    0.066   -1.773    0.076   -0.253   -0.086
   .leis18            0.020    0.008    2.392    0.017    0.044    0.085
 .ment19 ~~                                                             
   .income19         -0.013    0.011   -1.204    0.229   -0.028   -0.059
   .soc19            -0.004    0.008   -0.454    0.650   -0.008   -0.014
   .phys19            0.010    0.014    0.713    0.476    0.075    0.075
   .bmi19            -0.005    0.034   -0.139    0.890   -0.010   -0.007
   .alc19             0.024    0.015    1.615    0.106    0.052    0.061
   .smoke19          -0.021    0.018   -1.177    0.239   -0.045   -0.043
   .wealth19          0.028    0.080    0.347    0.729    0.059    0.018
   .leis19            0.006    0.008    0.729    0.466    0.013    0.020
 .income15 ~~                                                           
   .soc15             0.067    0.014    4.830    0.000    0.067    0.067
 .phys15 ~~                                                             
   .income15          0.265    0.025   10.532    0.000    0.292    0.278
 .income15 ~~                                                           
   .bmi15            -0.201    0.054   -3.708    0.000   -0.201   -0.050
   .alc15             0.269    0.030    8.819    0.000    0.269    0.131
   .smoke15          -0.035    0.021   -1.615    0.106   -0.035   -0.033
   .wealth15          3.157    0.085   36.933    0.000    3.157    0.399
   .leis15           -0.007    0.015   -0.487    0.626   -0.007   -0.006
 .income16 ~~                                                           
   .soc16            -0.017    0.009   -1.892    0.059   -0.017   -0.083
 .phys16 ~~                                                             
   .income16          0.008    0.012    0.633    0.527    0.027    0.062
 .income16 ~~                                                           
   .bmi16            -0.008    0.028   -0.285    0.775   -0.008   -0.026
   .alc16             0.002    0.017    0.109    0.913    0.002    0.006
   .smoke16          -0.062    0.018   -3.465    0.001   -0.062   -0.165
   .wealth16         -0.057    0.035   -1.627    0.104   -0.057   -0.054
   .leis16            0.001    0.010    0.116    0.907    0.001    0.005
 .income17 ~~                                                           
   .soc17            -0.023    0.007   -3.109    0.002   -0.023   -0.130
 .phys17 ~~                                                             
   .income17         -0.012    0.013   -0.982    0.326   -0.042   -0.096
 .income17 ~~                                                           
   .bmi17            -0.043    0.030   -1.458    0.145   -0.043   -0.061
   .alc17             0.035    0.015    2.332    0.020    0.035    0.093
   .smoke17          -0.117    0.016   -7.152    0.000   -0.117   -0.304
   .wealth17          0.121    0.028    4.307    0.000    0.121    0.091
   .leis17           -0.026    0.008   -3.087    0.002   -0.026   -0.108
 .income18 ~~                                                           
   .soc18            -0.035    0.008   -4.394    0.000   -0.035   -0.136
 .phys18 ~~                                                             
   .income18          0.019    0.012    1.585    0.113    0.062    0.118
 .income18 ~~                                                           
   .bmi18            -0.026    0.035   -0.747    0.455   -0.026   -0.048
   .alc18             0.018    0.014    1.324    0.186    0.018    0.047
   .smoke18          -0.136    0.016   -8.308    0.000   -0.136   -0.264
   .wealth18          0.131    0.030    4.345    0.000    0.131    0.086
   .leis18           -0.003    0.008   -0.433    0.665   -0.003   -0.013
 .income19 ~~                                                           
   .soc19             0.024    0.011    2.208    0.027    0.024    0.092
 .phys19 ~~                                                             
   .income19         -0.019    0.012   -1.577    0.115   -0.064   -0.134
 .income19 ~~                                                           
   .bmi19            -0.020    0.033   -0.617    0.537   -0.020   -0.029
   .alc19             0.014    0.015    0.945    0.344    0.014    0.034
   .smoke19          -0.008    0.016   -0.471    0.638   -0.008   -0.015
   .wealth19          0.097    0.034    2.828    0.005    0.097    0.062
   .leis19           -0.014    0.009   -1.501    0.133   -0.014   -0.045
 .phys15 ~~                                                             
   .soc15             0.092    0.015    6.229    0.000    0.102    0.107
 .soc15 ~~                                                              
   .bmi15            -0.074    0.039   -1.883    0.060   -0.074   -0.020
   .alc15             0.074    0.020    3.710    0.000    0.074    0.040
   .smoke15           0.011    0.021    0.514    0.608    0.011    0.012
   .wealth15          0.021    0.093    0.223    0.824    0.021    0.003
   .leis15            0.340    0.009   37.400    0.000    0.340    0.319
 .phys16 ~~                                                             
   .soc16             0.010    0.009    1.092    0.275    0.033    0.072
 .soc16 ~~                                                              
   .bmi16            -0.043    0.021   -2.021    0.043   -0.043   -0.132
   .alc16             0.041    0.012    3.343    0.001    0.041    0.122
   .smoke16          -0.010    0.013   -0.737    0.461   -0.010   -0.025
   .wealth16          0.023    0.063    0.371    0.711    0.023    0.021
   .leis16            0.062    0.006   10.883    0.000    0.062    0.224
 .phys17 ~~                                                             
   .soc17             0.012    0.009    1.393    0.164    0.041    0.103
 .soc17 ~~                                                              
   .bmi17            -0.041    0.021   -1.958    0.050   -0.041   -0.063
   .alc17             0.022    0.010    2.175    0.030    0.022    0.067
   .smoke17          -0.010    0.025   -0.406    0.684   -0.010   -0.029
   .wealth17          0.038    0.041    0.919    0.358    0.038    0.032
   .leis17            0.006    0.004    1.484    0.138    0.006    0.028
 .phys18 ~~                                                             
   .soc18             0.020    0.008    2.510    0.012    0.066    0.133
 .soc18 ~~                                                              
   .bmi18             0.005    0.022    0.211    0.833    0.005    0.009
   .alc18             0.007    0.010    0.760    0.447    0.007    0.019
   .smoke18          -0.019    0.014   -1.357    0.175   -0.019   -0.038
   .wealth18         -0.028    0.053   -0.515    0.606   -0.028   -0.019
   .leis18            0.035    0.004    9.278    0.000    0.035    0.134
 .phys19 ~~                                                             
   .soc19             0.004    0.009    0.480    0.632    0.015    0.027
 .soc19 ~~                                                              
   .bmi19            -0.053    0.023   -2.282    0.022   -0.053   -0.066
   .alc19             0.016    0.011    1.480    0.139    0.016    0.033
   .smoke19          -0.029    0.013   -2.170    0.030   -0.029   -0.051
   .wealth19          0.043    0.066    0.657    0.511    0.043    0.024
   .leis19            0.029    0.004    8.106    0.000    0.029    0.082
 .phys15 ~~                                                             
   .bmi15            -0.523    0.057   -9.243    0.000   -0.577   -0.151
   .alc15             0.293    0.032    9.229    0.000    0.322    0.166
   .smoke15          -0.157    0.024   -6.447    0.000   -0.173   -0.173
   .wealth15          0.242    0.165    1.471    0.141    0.267    0.036
   .leis15            0.064    0.019    3.399    0.001    0.071    0.064
 .phys16 ~~                                                             
   .bmi16             0.073    0.028    2.585    0.010    0.248    0.349
   .alc16            -0.013    0.018   -0.731    0.465   -0.045   -0.063
   .smoke16           0.149    0.020    7.605    0.000    0.506    0.581
   .wealth16          0.037    0.065    0.569    0.570    0.125    0.051
   .leis16           -0.001    0.012   -0.083    0.934   -0.003   -0.006
 .phys17 ~~                                                             
   .bmi17            -0.001    0.037   -0.033    0.974   -0.004   -0.003
   .alc17             0.039    0.020    1.984    0.047    0.134    0.159
   .smoke17           0.285    0.023   12.584    0.000    0.971    1.106
   .wealth17          0.151    0.069    2.200    0.028    0.515    0.170
   .leis17            0.002    0.010    0.209    0.834    0.007    0.014
 .phys18 ~~                                                             
   .bmi18             0.127    0.028    4.448    0.000    0.419    0.399
   .alc18            -0.008    0.015   -0.579    0.562   -0.028   -0.037
   .smoke18           0.164    0.017    9.560    0.000    0.543    0.548
   .wealth18          0.191    0.061    3.135    0.002    0.630    0.215
   .leis18            0.014    0.009    1.470    0.142    0.045    0.087
 .phys19 ~~                                                             
   .bmi19             0.035    0.029    1.195    0.232    0.120    0.083
   .alc19             0.028    0.016    1.776    0.076    0.095    0.111
   .smoke19           0.071    0.018    3.854    0.000    0.243    0.234
   .wealth19          0.155    0.090    1.722    0.085    0.530    0.162
   .leis19           -0.014    0.010   -1.326    0.185   -0.047   -0.074
 .bmi15 ~~                                                              
   .alc15            -0.892    0.084  -10.673    0.000   -0.892   -0.120
   .smoke15          -0.149    0.061   -2.426    0.015   -0.149   -0.039
 .wealth15 ~~                                                           
   .bmi15            -2.610    0.434   -6.019    0.000   -2.610   -0.091
 .bmi15 ~~                                                              
   .leis15           -0.202    0.053   -3.797    0.000   -0.202   -0.047
 .bmi16 ~~                                                              
   .alc16             0.133    0.051    2.609    0.009    0.133    0.259
   .smoke16           0.114    0.051    2.250    0.024    0.114    0.184
 .wealth16 ~~                                                           
   .bmi16             0.478    0.169    2.832    0.005    0.478    0.272
 .bmi16 ~~                                                              
   .leis16           -0.079    0.033   -2.407    0.016   -0.079   -0.187
 .bmi17 ~~                                                              
   .alc17            -0.011    0.052   -0.202    0.840   -0.011   -0.008
   .smoke17           0.608    0.062    9.823    0.000    0.608    0.429
 .wealth17 ~~                                                           
   .bmi17             0.310    0.164    1.892    0.059    0.310    0.063
 .bmi17 ~~                                                              
   .leis17           -0.058    0.032   -1.835    0.067   -0.058   -0.067
 .bmi18 ~~                                                              
   .alc18             0.156    0.050    3.121    0.002    0.156    0.198
   .smoke18           0.316    0.053    6.017    0.000    0.316    0.304
 .wealth18 ~~                                                           
   .bmi18             0.813    0.167    4.857    0.000    0.813    0.264
 .bmi18 ~~                                                              
   .leis18            0.032    0.028    1.146    0.252    0.032    0.060
 .bmi19 ~~                                                              
   .alc19             0.067    0.058    1.155    0.248    0.067    0.054
   .smoke19           0.141    0.049    2.884    0.004    0.141    0.094
 .wealth19 ~~                                                           
   .bmi19            -0.047    0.239   -0.198    0.843   -0.047   -0.010
 .bmi19 ~~                                                              
   .leis19           -0.046    0.031   -1.489    0.137   -0.046   -0.049
 .alc15 ~~                                                              
   .smoke15           0.207    0.032    6.518    0.000    0.207    0.106
 .wealth15 ~~                                                           
   .alc15             0.980    0.177    5.545    0.000    0.980    0.067
 .alc15 ~~                                                              
   .leis15            0.107    0.029    3.705    0.000    0.107    0.049
 .alc16 ~~                                                              
   .smoke16          -0.088    0.023   -3.738    0.000   -0.088   -0.139
 .wealth16 ~~                                                           
   .alc16             0.045    0.090    0.497    0.619    0.045    0.025
 .alc16 ~~                                                              
   .leis16            0.014    0.015    0.913    0.361    0.014    0.033
 .alc17 ~~                                                              
   .smoke17          -0.092    0.026   -3.555    0.000   -0.092   -0.124
 .wealth17 ~~                                                           
   .alc17             0.065    0.112    0.579    0.563    0.065    0.025
 .alc17 ~~                                                              
   .leis17            0.038    0.016    2.383    0.017    0.038    0.082
 .alc18 ~~                                                              
   .smoke18          -0.129    0.022   -5.991    0.000   -0.129   -0.173
 .wealth18 ~~                                                           
   .alc18            -0.202    0.083   -2.436    0.015   -0.202   -0.092
 .alc18 ~~                                                              
   .leis18            0.029    0.012    2.388    0.017    0.029    0.075
 .alc19 ~~                                                              
   .smoke19          -0.042    0.021   -2.027    0.043   -0.042   -0.047
 .wealth19 ~~                                                           
   .alc19            -0.207    0.082   -2.529    0.011   -0.207   -0.074
 .alc19 ~~                                                              
   .leis19            0.033    0.011    2.935    0.003    0.033    0.061
 .wealth15 ~~                                                           
   .smoke15          -1.651    0.185   -8.938    0.000   -1.651   -0.220
 .smoke15 ~~                                                            
   .leis15            0.005    0.026    0.200    0.842    0.005    0.005
 .wealth16 ~~                                                           
   .smoke16           2.238    0.137   16.368    0.000    2.238    1.041
 .smoke16 ~~                                                            
   .leis16            0.034    0.015    2.316    0.021    0.034    0.065
 .wealth17 ~~                                                           
   .smoke17           4.035    0.139   29.095    0.000    4.035    1.520
 .smoke17 ~~                                                            
   .leis17            0.036    0.025    1.454    0.146    0.036    0.076
 .wealth18 ~~                                                           
   .smoke18           2.656    0.123   21.582    0.000    2.656    0.915
 .smoke18 ~~                                                            
   .leis18            0.008    0.015    0.522    0.602    0.008    0.016
 .wealth19 ~~                                                           
   .smoke19           0.825    0.151    5.467    0.000    0.825    0.244
 .smoke19 ~~                                                            
   .leis19            0.022    0.017    1.316    0.188    0.022    0.033
 .wealth15 ~~                                                           
   .leis15           -0.041    0.106   -0.387    0.699   -0.041   -0.005
 .wealth16 ~~                                                           
   .leis16            0.006    0.061    0.100    0.920    0.006    0.004
 .wealth17 ~~                                                           
   .leis17           -0.152    0.055   -2.750    0.006   -0.152   -0.094
 .wealth18 ~~                                                           
   .leis18            0.052    0.051    1.021    0.307    0.052    0.034
 .wealth19 ~~                                                           
   .leis19            0.023    0.053    0.436    0.663    0.023    0.011

Intercepts:
                   Estimate  Std.Err  z-value  P(>|z|)   Std.lv  Std.all
   .ment15            0.000                               0.000    0.000
   .ment16           -0.453    0.068   -6.671    0.000   -0.506   -0.506
   .ment17           -0.460    0.068   -6.741    0.000   -0.517   -0.517
   .ment18           -0.440    0.065   -6.758    0.000   -0.485   -0.485
   .ment19           -0.381    0.066   -5.774    0.000   -0.410   -0.410
   .income15          2.728    0.045   60.834    0.000    2.728    2.572
   .income16          0.329    0.041    8.008    0.000    0.329    0.317
   .income17          0.388    0.041    9.504    0.000    0.388    0.377
   .income18          0.416    0.039   10.657    0.000    0.416    0.392
   .income19          0.508    0.040   12.686    0.000    0.508    0.477
   .soc15             6.462    0.053  122.962    0.000    6.462    6.494
   .soc16             1.124    0.049   23.095    0.000    1.124    1.175
   .soc17             0.999    0.044   22.669    0.000    0.999    1.104
   .soc18             1.142    0.047   24.458    0.000    1.142    1.240
   .soc19             0.815    0.046   17.627    0.000    0.815    0.850
   .phys15            0.000                               0.000    0.000
   .phys16            0.135    0.075    1.791    0.073    0.134    0.134
   .phys17            0.125    0.072    1.738    0.082    0.124    0.124
   .phys18            0.089    0.066    1.335    0.182    0.089    0.089
   .phys19            0.113    0.074    1.532    0.126    0.115    0.115
   .bmi15            22.867    0.182  125.477    0.000   22.867    5.753
   .bmi16             1.113    0.156    7.138    0.000    1.113    0.291
   .bmi17             1.227    0.163    7.506    0.000    1.227    0.309
   .bmi18             1.198    0.159    7.545    0.000    1.198    0.308
   .bmi19             1.456    0.165    8.827    0.000    1.456    0.368
   .alc15             1.394    0.099   14.073    0.000    1.394    0.665
   .alc16            -0.030    0.103   -0.289    0.773   -0.030   -0.015
   .alc17             0.406    0.107    3.786    0.000    0.406    0.208
   .alc18             0.291    0.098    2.974    0.003    0.291    0.154
   .alc19             0.372    0.090    4.145    0.000    0.372    0.198
   .smoke15           0.000                               0.000    0.000
   .smoke16           0.208    0.117    1.769    0.077    0.208    0.175
   .smoke17           0.316    0.117    2.693    0.007    0.316    0.258
   .smoke18           0.204    0.122    1.666    0.096    0.204    0.162
   .smoke19           0.003    0.123    0.027    0.979    0.003    0.003
   .wealth15          2.098    0.357    5.882    0.000    2.098    0.277
   .wealth16          0.339    0.283    1.198    0.231    0.339    0.044
   .wealth17          0.460    0.287    1.599    0.110    0.460    0.059
   .wealth18          0.536    0.304    1.761    0.078    0.536    0.069
   .wealth19          0.376    0.324    1.160    0.246    0.376    0.048
   .leis15            4.591    0.056   81.946    0.000    4.591    3.055
   .leis16            0.835    0.054   15.397    0.000    0.835    0.581
   .leis17            0.981    0.054   18.188    0.000    0.981    0.713
   .leis18            0.897    0.051   17.611    0.000    0.897    0.673
   .leis19            0.701    0.052   13.358    0.000    0.701    0.515
   .down15            0.000                               0.000    0.000
   .gloomy15          0.000                               0.000    0.000
   .calm15            0.000                               0.000    0.000
   .happy15           0.000                               0.000    0.000
   .anxious15         0.000                               0.000    0.000
   .down16            0.000                               0.000    0.000
   .gloomy16          0.000                               0.000    0.000
   .calm16            0.000                               0.000    0.000
   .happy16           0.000                               0.000    0.000
   .anxious16         0.000                               0.000    0.000
   .down17            0.000                               0.000    0.000
   .gloomy17          0.000                               0.000    0.000
   .calm17            0.000                               0.000    0.000
   .happy17           0.000                               0.000    0.000
   .anxious17         0.000                               0.000    0.000
   .down18            0.000                               0.000    0.000
   .gloomy18          0.000                               0.000    0.000
   .calm18            0.000                               0.000    0.000
   .happy18           0.000                               0.000    0.000
   .anxious18         0.000                               0.000    0.000
   .down19            0.000                               0.000    0.000
   .gloomy19          0.000                               0.000    0.000
   .calm19            0.000                               0.000    0.000
   .happy19           0.000                               0.000    0.000
   .anxious19         0.000                               0.000    0.000
   .stairs15          0.000                               0.000    0.000
   .wash15            0.000                               0.000    0.000
   .walk15            0.000                               0.000    0.000
   .carry15           0.000                               0.000    0.000
   .stairs16          0.000                               0.000    0.000
   .wash16            0.000                               0.000    0.000
   .walk16            0.000                               0.000    0.000
   .carry16           0.000                               0.000    0.000
   .stairs17          0.000                               0.000    0.000
   .wash17            0.000                               0.000    0.000
   .walk17            0.000                               0.000    0.000
   .carry17           0.000                               0.000    0.000
   .stairs18          0.000                               0.000    0.000
   .wash18            0.000                               0.000    0.000
   .walk18            0.000                               0.000    0.000
   .carry18           0.000                               0.000    0.000
   .stairs19          0.000                               0.000    0.000
   .wash19            0.000                               0.000    0.000
   .walk19            0.000                               0.000    0.000
   .carry19           0.000                               0.000    0.000

Thresholds:
                   Estimate  Std.Err  z-value  P(>|z|)   Std.lv  Std.all
    dw15|1  (t_d1)   -2.594    0.064  -40.717    0.000   -2.594   -2.542
    dw15|2  (t_d2)   -2.127    0.054  -39.251    0.000   -2.127   -2.085
    dw15|3  (t_d3)   -1.608    0.052  -31.213    0.000   -1.608   -1.576
    dw15|4  (t_d4)   -0.847    0.050  -17.041    0.000   -0.847   -0.831
    dw15|5  (t_d5)   -0.079    0.050   -1.600    0.110   -0.079   -0.078
    dw16|1  (t_d1)   -2.594    0.064  -40.717    0.000   -2.594   -2.536
    dw16|2  (t_d2)   -2.127    0.054  -39.251    0.000   -2.127   -2.079
    dw16|3  (t_d3)   -1.608    0.052  -31.213    0.000   -1.608   -1.572
    dw16|4  (t_d4)   -0.847    0.050  -17.041    0.000   -0.847   -0.829
    dw16|5  (t_d5)   -0.079    0.050   -1.600    0.110   -0.079   -0.078
    dw17|1  (t_d1)   -2.594    0.064  -40.717    0.000   -2.594   -2.528
    dw17|2  (t_d2)   -2.127    0.054  -39.251    0.000   -2.127   -2.073
    dw17|3  (t_d3)   -1.608    0.052  -31.213    0.000   -1.608   -1.567
    dw17|4  (t_d4)   -0.847    0.050  -17.041    0.000   -0.847   -0.826
    dw17|5  (t_d5)   -0.079    0.050   -1.600    0.110   -0.079   -0.077
    dw18|1  (t_d1)   -2.594    0.064  -40.717    0.000   -2.594   -2.521
    dw18|2  (t_d2)   -2.127    0.054  -39.251    0.000   -2.127   -2.067
    dw18|3  (t_d3)   -1.608    0.052  -31.213    0.000   -1.608   -1.562
    dw18|4  (t_d4)   -0.847    0.050  -17.041    0.000   -0.847   -0.824
    dw18|5  (t_d5)   -0.079    0.050   -1.600    0.110   -0.079   -0.077
    dw19|1  (t_d1)   -2.594    0.064  -40.717    0.000   -2.594   -2.513
    dw19|2  (t_d2)   -2.127    0.054  -39.251    0.000   -2.127   -2.061
    dw19|3  (t_d3)   -1.608    0.052  -31.213    0.000   -1.608   -1.558
    dw19|4  (t_d4)   -0.847    0.050  -17.041    0.000   -0.847   -0.821
    dw19|5  (t_d5)   -0.079    0.050   -1.600    0.110   -0.079   -0.077
    gl15|1  (t_g1)   -2.477    0.063  -39.238    0.000   -2.477   -2.429
    gl15|2  (t_g2)   -1.927    0.054  -35.901    0.000   -1.927   -1.890
    gl15|3  (t_g3)   -1.347    0.051  -26.498    0.000   -1.347   -1.321
    gl15|4  (t_g4)   -0.411    0.050   -8.240    0.000   -0.411   -0.403
    gl15|5  (t_g5)    0.519    0.050   10.338    0.000    0.519    0.509
    gl16|1  (t_g1)   -2.477    0.063  -39.238    0.000   -2.477   -2.423
    gl16|2  (t_g2)   -1.927    0.054  -35.901    0.000   -1.927   -1.885
    gl16|3  (t_g3)   -1.347    0.051  -26.498    0.000   -1.347   -1.317
    gl16|4  (t_g4)   -0.411    0.050   -8.240    0.000   -0.411   -0.402
    gl16|5  (t_g5)    0.519    0.050   10.338    0.000    0.519    0.508
    gl17|1  (t_g1)   -2.477    0.063  -39.238    0.000   -2.477   -2.416
    gl17|2  (t_g2)   -1.927    0.054  -35.901    0.000   -1.927   -1.879
    gl17|3  (t_g3)   -1.347    0.051  -26.498    0.000   -1.347   -1.313
    gl17|4  (t_g4)   -0.411    0.050   -8.240    0.000   -0.411   -0.401
    gl17|5  (t_g5)    0.519    0.050   10.338    0.000    0.519    0.506
    gl18|1  (t_g1)   -2.477    0.063  -39.238    0.000   -2.477   -2.409
    gl18|2  (t_g2)   -1.927    0.054  -35.901    0.000   -1.927   -1.874
    gl18|3  (t_g3)   -1.347    0.051  -26.498    0.000   -1.347   -1.310
    gl18|4  (t_g4)   -0.411    0.050   -8.240    0.000   -0.411   -0.399
    gl18|5  (t_g5)    0.519    0.050   10.338    0.000    0.519    0.505
    gl19|1  (t_g1)   -2.477    0.063  -39.238    0.000   -2.477   -2.402
    gl19|2  (t_g2)   -1.927    0.054  -35.901    0.000   -1.927   -1.868
    gl19|3  (t_g3)   -1.347    0.051  -26.498    0.000   -1.347   -1.306
    gl19|4  (t_g4)   -0.411    0.050   -8.240    0.000   -0.411   -0.398
    gl19|5  (t_g5)    0.519    0.050   10.338    0.000    0.519    0.503
    cl15|1 (t_cl1)   -1.960    0.052  -37.912    0.000   -1.960   -1.932
    cl15|2 (t_cl2)   -1.292    0.047  -27.605    0.000   -1.292   -1.273
    cl15|3 (t_cl3)   -0.558    0.045  -12.282    0.000   -0.558   -0.550
    cl15|4 (t_cl4)    0.243    0.045    5.370    0.000    0.243    0.239
    cl15|5  (t_c5)    1.750    0.048   36.718    0.000    1.750    1.725
    cl16|1 (t_cl1)   -1.960    0.052  -37.912    0.000   -1.960   -1.929
    cl16|2 (t_cl2)   -1.292    0.047  -27.605    0.000   -1.292   -1.271
    cl16|3 (t_cl3)   -0.558    0.045  -12.282    0.000   -0.558   -0.549
    cl16|4 (t_cl4)    0.243    0.045    5.370    0.000    0.243    0.239
    cl16|5  (t_c5)    1.750    0.048   36.718    0.000    1.750    1.722
    cl17|1 (t_cl1)   -1.960    0.052  -37.912    0.000   -1.960   -1.925
    cl17|2 (t_cl2)   -1.292    0.047  -27.605    0.000   -1.292   -1.268
    cl17|3 (t_cl3)   -0.558    0.045  -12.282    0.000   -0.558   -0.547
    cl17|4 (t_cl4)    0.243    0.045    5.370    0.000    0.243    0.238
    cl17|5  (t_c5)    1.750    0.048   36.718    0.000    1.750    1.718
    cl18|1 (t_cl1)   -1.960    0.052  -37.912    0.000   -1.960   -1.921
    cl18|2 (t_cl2)   -1.292    0.047  -27.605    0.000   -1.292   -1.266
    cl18|3 (t_cl3)   -0.558    0.045  -12.282    0.000   -0.558   -0.546
    cl18|4 (t_cl4)    0.243    0.045    5.370    0.000    0.243    0.238
    cl18|5  (t_c5)    1.750    0.048   36.718    0.000    1.750    1.715
    cl19|1 (t_cl1)   -1.960    0.052  -37.912    0.000   -1.960   -1.917
    cl19|2 (t_cl2)   -1.292    0.047  -27.605    0.000   -1.292   -1.263
    cl19|3 (t_cl3)   -0.558    0.045  -12.282    0.000   -0.558   -0.545
    cl19|4 (t_cl4)    0.243    0.045    5.370    0.000    0.243    0.237
    cl19|5  (t_c5)    1.750    0.048   36.718    0.000    1.750    1.711
    hp15|1  (t_h1)   -2.346    0.057  -41.219    0.000   -2.346   -2.311
    hp15|2  (t_h2)   -1.614    0.050  -32.246    0.000   -1.614   -1.590
    hp15|3  (t_h3)   -0.756    0.048  -15.789    0.000   -0.756   -0.745
    hp15|4  (t_h4)   -0.032    0.047   -0.674    0.501   -0.032   -0.031
    hp15|5  (t_h5)    1.401    0.049   28.684    0.000    1.401    1.380
    hp16|1  (t_h1)   -2.346    0.057  -41.219    0.000   -2.346   -2.307
    hp16|2  (t_h2)   -1.614    0.050  -32.246    0.000   -1.614   -1.587
    hp16|3  (t_h3)   -0.756    0.048  -15.789    0.000   -0.756   -0.743
    hp16|4  (t_h4)   -0.032    0.047   -0.674    0.501   -0.032   -0.031
    hp16|5  (t_h5)    1.401    0.049   28.684    0.000    1.401    1.377
    hp17|1  (t_h1)   -2.346    0.057  -41.219    0.000   -2.346   -2.302
    hp17|2  (t_h2)   -1.614    0.050  -32.246    0.000   -1.614   -1.583
    hp17|3  (t_h3)   -0.756    0.048  -15.789    0.000   -0.756   -0.742
    hp17|4  (t_h4)   -0.032    0.047   -0.674    0.501   -0.032   -0.031
    hp17|5  (t_h5)    1.401    0.049   28.684    0.000    1.401    1.374
    hp18|1  (t_h1)   -2.346    0.057  -41.219    0.000   -2.346   -2.296
    hp18|2  (t_h2)   -1.614    0.050  -32.246    0.000   -1.614   -1.580
    hp18|3  (t_h3)   -0.756    0.048  -15.789    0.000   -0.756   -0.740
    hp18|4  (t_h4)   -0.032    0.047   -0.674    0.501   -0.032   -0.031
    hp18|5  (t_h5)    1.401    0.049   28.684    0.000    1.401    1.371
    hp19|1  (t_h1)   -2.346    0.057  -41.219    0.000   -2.346   -2.291
    hp19|2  (t_h2)   -1.614    0.050  -32.246    0.000   -1.614   -1.576
    hp19|3  (t_h3)   -0.756    0.048  -15.789    0.000   -0.756   -0.738
    hp19|4  (t_h4)   -0.032    0.047   -0.674    0.501   -0.032   -0.031
    hp19|5  (t_h5)    1.401    0.049   28.684    0.000    1.401    1.368
    an15|1  (t_n1)   -2.300    0.058  -39.961    0.000   -2.300   -2.270
    an15|2  (t_n2)   -1.849    0.051  -36.488    0.000   -1.849   -1.825
    an15|3  (t_n3)   -1.174    0.047  -25.242    0.000   -1.174   -1.159
    an15|4  (t_n4)   -0.147    0.046   -3.228    0.001   -0.147   -0.146
    an15|5  (t_n5)    0.777    0.046   16.720    0.000    0.777    0.767
    an16|1  (t_n1)   -2.300    0.058  -39.961    0.000   -2.300   -2.266
    an16|2  (t_n2)   -1.849    0.051  -36.488    0.000   -1.849   -1.822
    an16|3  (t_n3)   -1.174    0.047  -25.242    0.000   -1.174   -1.158
    an16|4  (t_n4)   -0.147    0.046   -3.228    0.001   -0.147   -0.145
    an16|5  (t_n5)    0.777    0.046   16.720    0.000    0.777    0.766
    an17|1  (t_n1)   -2.300    0.058  -39.961    0.000   -2.300   -2.262
    an17|2  (t_n2)   -1.849    0.051  -36.488    0.000   -1.849   -1.819
    an17|3  (t_n3)   -1.174    0.047  -25.242    0.000   -1.174   -1.155
    an17|4  (t_n4)   -0.147    0.046   -3.228    0.001   -0.147   -0.145
    an17|5  (t_n5)    0.777    0.046   16.720    0.000    0.777    0.764
    an18|1  (t_n1)   -2.300    0.058  -39.961    0.000   -2.300   -2.258
    an18|2  (t_n2)   -1.849    0.051  -36.488    0.000   -1.849   -1.815
    an18|3  (t_n3)   -1.174    0.047  -25.242    0.000   -1.174   -1.153
    an18|4  (t_n4)   -0.147    0.046   -3.228    0.001   -0.147   -0.145
    an18|5  (t_n5)    0.777    0.046   16.720    0.000    0.777    0.763
    an19|1  (t_n1)   -2.300    0.058  -39.961    0.000   -2.300   -2.253
    an19|2  (t_n2)   -1.849    0.051  -36.488    0.000   -1.849   -1.812
    an19|3  (t_n3)   -1.174    0.047  -25.242    0.000   -1.174   -1.151
    an19|4  (t_n4)   -0.147    0.046   -3.228    0.001   -0.147   -0.144
    an19|5  (t_n5)    0.777    0.046   16.720    0.000    0.777    0.761
    st15|1 (t_st1)   -3.605    0.076  -47.194    0.000   -3.605   -3.305
    st15|2 (t_st2)   -3.477    0.075  -46.130    0.000   -3.477   -3.188
    st15|3  (t_s3)   -2.942    0.073  -40.030    0.000   -2.942   -2.697
    st15|4  (t_s4)   -2.198    0.072  -30.572    0.000   -2.198   -2.015
    st16|1 (t_st1)   -3.605    0.076  -47.194    0.000   -3.605   -3.320
    st16|2 (t_st2)   -3.477    0.075  -46.130    0.000   -3.477   -3.202
    st16|3  (t_s3)   -2.942    0.073  -40.030    0.000   -2.942   -2.709
    st16|4  (t_s4)   -2.198    0.072  -30.572    0.000   -2.198   -2.024
    st17|1 (t_st1)   -3.605    0.076  -47.194    0.000   -3.605   -3.329
    st17|2 (t_st2)   -3.477    0.075  -46.130    0.000   -3.477   -3.211
    st17|3  (t_s3)   -2.942    0.073  -40.030    0.000   -2.942   -2.717
    st17|4  (t_s4)   -2.198    0.072  -30.572    0.000   -2.198   -2.030
    st18|1 (t_st1)   -3.605    0.076  -47.194    0.000   -3.605   -3.335
    st18|2 (t_st2)   -3.477    0.075  -46.130    0.000   -3.477   -3.216
    st18|3  (t_s3)   -2.942    0.073  -40.030    0.000   -2.942   -2.721
    st18|4  (t_s4)   -2.198    0.072  -30.572    0.000   -2.198   -2.033
    st19|1 (t_st1)   -3.605    0.076  -47.194    0.000   -3.605   -3.337
    st19|2 (t_st2)   -3.477    0.075  -46.130    0.000   -3.477   -3.219
    st19|3  (t_s3)   -2.942    0.073  -40.030    0.000   -2.942   -2.723
    st19|4  (t_s4)   -2.198    0.072  -30.572    0.000   -2.198   -2.035
    wl15|1 (t_wk1)   -3.552    0.079  -44.841    0.000   -3.552   -3.278
    wl15|2 (t_wk2)   -3.369    0.080  -42.304    0.000   -3.369   -3.109
    wl15|3 (t_wk3)   -2.981    0.079  -37.818    0.000   -2.981   -2.750
    wl15|4 (t_wk4)   -2.367    0.078  -30.424    0.000   -2.367   -2.184
    wl16|1 (t_wk1)   -3.552    0.079  -44.841    0.000   -3.552   -3.291
    wl16|2 (t_wk2)   -3.369    0.080  -42.304    0.000   -3.369   -3.122
    wl16|3 (t_wk3)   -2.981    0.079  -37.818    0.000   -2.981   -2.762
    wl16|4 (t_wk4)   -2.367    0.078  -30.424    0.000   -2.367   -2.194
    wl17|1 (t_wk1)   -3.552    0.079  -44.841    0.000   -3.552   -3.300
    wl17|2 (t_wk2)   -3.369    0.080  -42.304    0.000   -3.369   -3.130
    wl17|3 (t_wk3)   -2.981    0.079  -37.818    0.000   -2.981   -2.769
    wl17|4 (t_wk4)   -2.367    0.078  -30.424    0.000   -2.367   -2.199
    wl18|1 (t_wk1)   -3.552    0.079  -44.841    0.000   -3.552   -3.305
    wl18|2 (t_wk2)   -3.369    0.080  -42.304    0.000   -3.369   -3.134
    wl18|3 (t_wk3)   -2.981    0.079  -37.818    0.000   -2.981   -2.773
    wl18|4 (t_wk4)   -2.367    0.078  -30.424    0.000   -2.367   -2.203
    wl19|1 (t_wk1)   -3.552    0.079  -44.841    0.000   -3.552   -3.307
    wl19|2 (t_wk2)   -3.369    0.080  -42.304    0.000   -3.369   -3.137
    wl19|3 (t_wk3)   -2.981    0.079  -37.818    0.000   -2.981   -2.775
    wl19|4 (t_wk4)   -2.367    0.078  -30.424    0.000   -2.367   -2.204
    cr15|1 (ta_c1)   -3.722    0.073  -51.265    0.000   -3.722   -3.460
    cr15|2 (ta_c2)   -3.468    0.071  -49.145    0.000   -3.468   -3.224
    cr15|3 (ta_c3)   -2.913    0.068  -42.913    0.000   -2.913   -2.708
    cr15|4 (ta_c4)   -2.101    0.065  -32.101    0.000   -2.101   -1.953
    cr16|1 (ta_c1)   -3.722    0.073  -51.265    0.000   -3.722   -3.473
    cr16|2 (ta_c2)   -3.468    0.071  -49.145    0.000   -3.468   -3.236
    cr16|3 (ta_c3)   -2.913    0.068  -42.913    0.000   -2.913   -2.719
    cr16|4 (ta_c4)   -2.101    0.065  -32.101    0.000   -2.101   -1.961
    cr17|1 (ta_c1)   -3.722    0.073  -51.265    0.000   -3.722   -3.481
    cr17|2 (ta_c2)   -3.468    0.071  -49.145    0.000   -3.468   -3.244
    cr17|3 (ta_c3)   -2.913    0.068  -42.913    0.000   -2.913   -2.725
    cr17|4 (ta_c4)   -2.101    0.065  -32.101    0.000   -2.101   -1.965
    cr18|1 (ta_c1)   -3.722    0.073  -51.265    0.000   -3.722   -3.486
    cr18|2 (ta_c2)   -3.468    0.071  -49.145    0.000   -3.468   -3.248
    cr18|3 (ta_c3)   -2.913    0.068  -42.913    0.000   -2.913   -2.729
    cr18|4 (ta_c4)   -2.101    0.065  -32.101    0.000   -2.101   -1.968
    cr19|1 (ta_c1)   -3.722    0.073  -51.265    0.000   -3.722   -3.488
    cr19|2 (ta_c2)   -3.468    0.071  -49.145    0.000   -3.468   -3.250
    cr19|3 (ta_c3)   -2.913    0.068  -42.913    0.000   -2.913   -2.731
    cr19|4 (ta_c4)   -2.101    0.065  -32.101    0.000   -2.101   -1.969
    ws15|1 (t_ws1)   -3.729    0.091  -41.052    0.000   -3.729   -3.420
    ws15|2 (t_ws2)   -3.442    0.093  -36.848    0.000   -3.442   -3.157
    ws15|3 (t_ws3)   -3.189    0.094  -33.759    0.000   -3.189   -2.925
    ws15|4 (t_ws4)   -2.522    0.096  -26.206    0.000   -2.522   -2.313
    ws16|1 (t_ws1)   -3.729    0.091  -41.052    0.000   -3.729   -3.435
    ws16|2 (t_ws2)   -3.442    0.093  -36.848    0.000   -3.442   -3.171
    ws16|3 (t_ws3)   -3.189    0.094  -33.759    0.000   -3.189   -2.938
    ws16|4 (t_ws4)   -2.522    0.096  -26.206    0.000   -2.522   -2.324
    ws17|1 (t_ws1)   -3.729    0.091  -41.052    0.000   -3.729   -3.445
    ws17|2 (t_ws2)   -3.442    0.093  -36.848    0.000   -3.442   -3.180
    ws17|3 (t_ws3)   -3.189    0.094  -33.759    0.000   -3.189   -2.946
    ws17|4 (t_ws4)   -2.522    0.096  -26.206    0.000   -2.522   -2.330
    ws18|1 (t_ws1)   -3.729    0.091  -41.052    0.000   -3.729   -3.450
    ws18|2 (t_ws2)   -3.442    0.093  -36.848    0.000   -3.442   -3.185
    ws18|3 (t_ws3)   -3.189    0.094  -33.759    0.000   -3.189   -2.951
    ws18|4 (t_ws4)   -2.522    0.096  -26.206    0.000   -2.522   -2.334
    ws19|1 (t_ws1)   -3.729    0.091  -41.052    0.000   -3.729   -3.453
    ws19|2 (t_ws2)   -3.442    0.093  -36.848    0.000   -3.442   -3.187
    ws19|3 (t_ws3)   -3.189    0.094  -33.759    0.000   -3.189   -2.953
    ws19|4 (t_ws4)   -2.522    0.096  -26.206    0.000   -2.522   -2.336
    sm15|1 (t_sm1)    0.467    0.070    6.698    0.000    0.467    0.465
    sm15|2 (t_sm2)    0.686    0.070    9.735    0.000    0.686    0.684
    sm16|1 (t_sm1)    0.467    0.070    6.698    0.000    0.467    0.394
    sm16|2 (t_sm2)    0.686    0.070    9.735    0.000    0.686    0.579
    sm17|1 (t_sm1)    0.467    0.070    6.698    0.000    0.467    0.381
    sm17|2 (t_sm2)    0.686    0.070    9.735    0.000    0.686    0.559
    sm18|1 (t_sm1)    0.467    0.070    6.698    0.000    0.467    0.371
    sm18|2 (t_sm2)    0.686    0.070    9.735    0.000    0.686    0.545
    sm19|1 (t_sm1)    0.467    0.070    6.698    0.000    0.467    0.355
    sm19|2 (t_sm2)    0.686    0.070    9.735    0.000    0.686    0.522

Variances:
                   Estimate  Std.Err  z-value  P(>|z|)   Std.lv  Std.all
   .down15            0.242                               0.242    0.232
   .gloomy15          0.254                               0.254    0.244
   .calm15            0.465                               0.465    0.452
   .happy15           0.440                               0.440    0.427
   .anxious15         0.516                               0.516    0.503
   .down16            0.244                               0.244    0.233
   .gloomy16          0.256                               0.256    0.245
   .calm16            0.466                               0.466    0.451
   .happy16           0.441                               0.441    0.427
   .anxious16         0.517                               0.517    0.502
   .down17            0.262                               0.262    0.249
   .gloomy17          0.274                               0.274    0.260
   .calm17            0.479                               0.479    0.462
   .happy17           0.454                               0.454    0.437
   .anxious17         0.528                               0.528    0.511
   .down18            0.236                               0.236    0.223
   .gloomy18          0.248                               0.248    0.235
   .calm18            0.460                               0.460    0.442
   .happy18           0.435                               0.435    0.417
   .anxious18         0.512                               0.512    0.493
   .down19            0.203                               0.203    0.190
   .gloomy19          0.216                               0.216    0.203
   .calm19            0.437                               0.437    0.418
   .happy19           0.411                               0.411    0.392
   .anxious19         0.491                               0.491    0.471
   .stairs15          0.176                               0.176    0.148
   .wash15            0.181                               0.181    0.152
   .walk15            0.242                               0.242    0.206
   .carry15           0.318                               0.318    0.275
   .stairs16          0.166                               0.166    0.141
   .wash16            0.171                               0.171    0.145
   .walk16            0.233                               0.233    0.200
   .carry16           0.310                               0.310    0.270
   .stairs17          0.168                               0.168    0.143
   .wash17            0.173                               0.173    0.148
   .walk17            0.235                               0.235    0.203
   .carry17           0.312                               0.312    0.273
   .stairs18          0.179                               0.179    0.154
   .wash18            0.184                               0.184    0.158
   .walk18            0.245                               0.245    0.212
   .carry18           0.321                               0.321    0.282
   .stairs19          0.191                               0.191    0.164
   .wash19            0.196                               0.196    0.168
   .walk19            0.256                               0.256    0.222
   .carry19           0.331                               0.331    0.290
   .income15          1.109    0.011   99.642    0.000    1.109    0.986
   .income16          0.183    0.007   27.600    0.000    0.183    0.169
   .income17          0.193    0.006   32.974    0.000    0.193    0.182
   .income18          0.271    0.005   53.627    0.000    0.271    0.241
   .income19          0.231    0.006   39.537    0.000    0.231    0.203
   .soc15             0.907    0.007  123.194    0.000    0.907    0.916
   .soc16             0.214    0.005   41.775    0.000    0.214    0.234
   .soc17             0.157    0.004   37.734    0.000    0.157    0.192
   .soc18             0.247    0.004   61.203    0.000    0.247    0.292
   .soc19             0.304    0.004   71.682    0.000    0.304    0.330
   .wealth15         56.554    0.697   81.180    0.000   56.554    0.988
   .wealth16          6.092    0.279   21.857    0.000    6.092    0.105
   .wealth17          9.143    0.284   32.244    0.000    9.143    0.151
   .wealth18          8.586    0.311   27.605    0.000    8.586    0.143
   .wealth19         10.673    0.328   32.564    0.000   10.673    0.172
   .bmi15            14.538    0.089  163.723    0.000   14.538    0.920
   .bmi16             0.506    0.078    6.528    0.000    0.506    0.035
   .bmi17             2.613    0.073   35.719    0.000    2.613    0.166
   .bmi18             1.101    0.073   15.114    0.000    1.101    0.073
   .bmi19             2.085    0.081   25.826    0.000    2.085    0.133
   .alc15             3.787    0.087   43.422    0.000    3.787    0.862
   .alc16             0.522    0.046   11.425    0.000    0.522    0.132
   .alc17             0.717    0.039   18.287    0.000    0.717    0.188
   .alc18             0.565    0.031   18.064    0.000    0.565    0.159
   .alc19             0.725    0.031   23.594    0.000    0.725    0.205
   .smoke15           1.000                               1.000    0.994
   .smoke16           0.758                               0.758    0.540
   .smoke17           0.770                               0.770    0.513
   .smoke18           0.981                               0.981    0.620
   .smoke19           1.073                               1.073    0.621
   .leis15            1.246    0.012  106.113    0.000    1.246    0.552
   .leis16            0.354    0.008   43.790    0.000    0.354    0.172
   .leis17            0.290    0.006   47.548    0.000    0.290    0.153
   .leis18            0.268    0.005   55.024    0.000    0.268    0.151
   .leis19            0.413    0.005   79.993    0.000    0.413    0.223
   .ment15            0.758    0.011   66.715    0.000    0.949    0.949
   .ment16            0.184    0.009   19.894    0.000    0.230    0.230
   .ment17            0.170    0.009   17.936    0.000    0.215    0.215
   .ment18            0.212    0.008   26.734    0.000    0.258    0.258
   .ment19            0.224    0.008   27.009    0.000    0.259    0.259
   .phys15            0.824    0.015   53.718    0.000    0.813    0.813
   .phys16            0.087    0.010    8.375    0.000    0.086    0.086
   .phys17            0.086    0.011    7.732    0.000    0.086    0.086
   .phys18            0.092    0.009    9.749    0.000    0.093    0.093
   .phys19            0.085    0.010    8.197    0.000    0.087    0.087

Scales y*:
                   Estimate  Std.Err  z-value  P(>|z|)   Std.lv  Std.all
    down15            1.000                               1.000    1.000
    gloomy15          1.000                               1.000    1.000
    calm15            1.000                               1.000    1.000
    happy15           1.000                               1.000    1.000
    anxious15         1.000                               1.000    1.000
    down16            1.000                               1.000    1.000
    gloomy16          1.000                               1.000    1.000
    calm16            1.000                               1.000    1.000
    happy16           1.000                               1.000    1.000
    anxious16         1.000                               1.000    1.000
    down17            1.000                               1.000    1.000
    gloomy17          1.000                               1.000    1.000
    calm17            1.000                               1.000    1.000
    happy17           1.000                               1.000    1.000
    anxious17         1.000                               1.000    1.000
    down18            1.000                               1.000    1.000
    gloomy18          1.000                               1.000    1.000
    calm18            1.000                               1.000    1.000
    happy18           1.000                               1.000    1.000
    anxious18         1.000                               1.000    1.000
    down19            1.000                               1.000    1.000
    gloomy19          1.000                               1.000    1.000
    calm19            1.000                               1.000    1.000
    happy19           1.000                               1.000    1.000
    anxious19         1.000                               1.000    1.000
    stairs15          1.000                               1.000    1.000
    wash15            1.000                               1.000    1.000
    walk15            1.000                               1.000    1.000
    carry15           1.000                               1.000    1.000
    stairs16          1.000                               1.000    1.000
    wash16            1.000                               1.000    1.000
    walk16            1.000                               1.000    1.000
    carry16           1.000                               1.000    1.000
    stairs17          1.000                               1.000    1.000
    wash17            1.000                               1.000    1.000
    walk17            1.000                               1.000    1.000
    carry17           1.000                               1.000    1.000
    stairs18          1.000                               1.000    1.000
    wash18            1.000                               1.000    1.000
    walk18            1.000                               1.000    1.000
    carry18           1.000                               1.000    1.000
    stairs19          1.000                               1.000    1.000
    wash19            1.000                               1.000    1.000
    walk19            1.000                               1.000    1.000
    carry19           1.000                               1.000    1.000
    smoke15           1.000                               1.000    1.000
    smoke16           1.000                               1.000    1.000
    smoke17           1.000                               1.000    1.000
    smoke18           1.000                               1.000    1.000
    smoke19           1.000                               1.000    1.000
