# Supplementary material for: Quantifying reciprocal relationships between poverty and health: combining a causal loop diagram with longitudinal structural equation modelling
Source: Int J Equity Health. 2024 May 1;23:87. doi: 10.1186/s12939-024-02172-w (PMC11061969; doi:10.1186/s12939-024-02172-w)
Supplement: Supplementary file 5 — Supplementary Material 5. [file 12939_2024_2172_MOESM5_ESM.xlsx]

## Sheet: Polychoric correlation matrix
	Down15	Gloomy15	Calm15	Happy15	Anxious15	Down16	Gloomy16	Calm16	Happy16	Anxious16	Down17	Gloomy17	Calm17	Happy17	Anxious17	Down18	Gloomy18	Calm18	Happy18	Anxious18	Down19	Gloomy19	Calm19	Happy19	Anxious19	Stairs15	Wash15	Walk15	Carry15	Stairs16	Wash16	Walk16	Carry16	Stairs17	Wash17	Walk17	Carry17	Stairs18	Wash18	Walk18	Carry18	Stairs19	Wash19	Walk19	Carry19	Income15	Income16	Income17	Income18
Down15	1
Gloomy15	0.803	1
Calm15	0.595	0.567	1
Happy15	0.644	0.647	0.652	1
Anxious15	0.662	0.61	0.572	0.457	1
Down16	0.586	0.531	0.413	0.423	0.464	1
Gloomy16	0.547	0.594	0.419	0.472	0.463	0.804	1
Calm16	0.431	0.429	0.514	0.443	0.415	0.581	0.555	1
Happy16	0.467	0.481	0.446	0.646	0.357	0.618	0.637	0.657	1
Anxious16	0.508	0.469	0.416	0.362	0.601	0.684	0.635	0.569	0.49	1
Down17	0.585	0.542	0.434	0.446	0.469	0.622	0.576	0.47	0.5	0.538	1
Gloomy17	0.554	0.608	0.412	0.473	0.474	0.59	0.644	0.452	0.515	0.527	0.813	1
Calm17	0.423	0.42	0.501	0.44	0.422	0.436	0.44	0.529	0.475	0.451	0.584	0.561	1
Happy17	0.45	0.471	0.428	0.635	0.341	0.463	0.509	0.47	0.683	0.39	0.614	0.625	0.655	1
Anxious17	0.476	0.462	0.413	0.351	0.579	0.484	0.503	0.449	0.398	0.63	0.663	0.624	0.548	0.454	1
Down18	0.553	0.515	0.424	0.434	0.459	0.576	0.551	0.432	0.465	0.461	0.635	0.582	0.47	0.481	0.484	1
Gloomy18	0.521	0.587	0.433	0.479	0.463	0.54	0.608	0.419	0.487	0.464	0.577	0.635	0.459	0.495	0.481	0.807	1
Calm18	0.421	0.419	0.48	0.423	0.416	0.42	0.433	0.525	0.462	0.416	0.474	0.456	0.546	0.477	0.446	0.629	0.597	1
Happy18	0.43	0.471	0.435	0.614	0.347	0.449	0.494	0.443	0.639	0.363	0.483	0.507	0.476	0.665	0.363	0.656	0.645	0.674	1
Anxious18	0.452	0.45	0.415	0.342	0.574	0.471	0.478	0.432	0.373	0.59	0.493	0.495	0.446	0.374	0.63	0.675	0.626	0.591	0.461	1
Down19	0.545	0.51	0.416	0.427	0.449	0.573	0.543	0.421	0.469	0.47	0.603	0.569	0.426	0.449	0.457	0.658	0.595	0.493	0.493	0.526	1
Gloomy19	0.511	0.574	0.402	0.445	0.456	0.548	0.612	0.412	0.48	0.494	0.553	0.606	0.434	0.476	0.445	0.589	0.641	0.484	0.512	0.511	0.81	1
Calm19	0.38	0.412	0.496	0.427	0.406	0.408	0.451	0.511	0.455	0.446	0.442	0.444	0.542	0.478	0.438	0.473	0.479	0.559	0.484	0.49	0.612	0.593	1
Happy19	0.412	0.456	0.436	0.611	0.351	0.426	0.488	0.439	0.622	0.395	0.454	0.491	0.457	0.647	0.362	0.495	0.521	0.507	0.684	0.401	0.646	0.644	0.685	1
Anxious19	0.448	0.452	0.405	0.342	0.56	0.458	0.459	0.41	0.349	0.583	0.491	0.483	0.434	0.361	0.61	0.523	0.499	0.468	0.385	0.655	0.671	0.638	0.616	0.496	1
Stairs15	0.365	0.298	0.301	0.325	0.251	0.325	0.271	0.235	0.241	0.23	0.285	0.268	0.256	0.256	0.189	0.304	0.279	0.252	0.225	0.211	0.261	0.228	0.245	0.232	0.19	1
Wash15	0.415	0.37	0.363	0.336	0.306	0.36	0.292	0.25	0.269	0.255	0.296	0.305	0.281	0.297	0.205	0.32	0.289	0.273	0.26	0.245	0.23	0.216	0.233	0.231	0.208	0.808	1
Walk15	0.358	0.295	0.296	0.294	0.241	0.314	0.28	0.236	0.241	0.184	0.265	0.233	0.234	0.22	0.172	0.299	0.237	0.199	0.21	0.204	0.264	0.198	0.223	0.218	0.182	0.805	0.79	1
Carry15	0.342	0.296	0.287	0.296	0.274	0.309	0.256	0.205	0.231	0.228	0.249	0.251	0.24	0.244	0.192	0.282	0.227	0.226	0.231	0.224	0.257	0.241	0.211	0.186	0.181	0.755	0.786	0.721	1
Stairs16	0.347	0.29	0.277	0.312	0.239	0.363	0.305	0.263	0.272	0.273	0.315	0.296	0.25	0.275	0.191	0.307	0.279	0.256	0.249	0.222	0.258	0.22	0.259	0.244	0.182	0.957	0.775	0.76	0.727	1
Wash16	0.389	0.342	0.316	0.307	0.292	0.402	0.337	0.281	0.311	0.297	0.337	0.335	0.276	0.326	0.232	0.344	0.306	0.291	0.281	0.267	0.255	0.215	0.258	0.253	0.217	0.76	0.957	0.759	0.74	0.81	1
Walk16	0.324	0.273	0.272	0.263	0.232	0.351	0.313	0.239	0.253	0.219	0.298	0.262	0.212	0.22	0.171	0.308	0.255	0.215	0.239	0.21	0.295	0.229	0.241	0.235	0.208	0.761	0.765	0.952	0.678	0.811	0.799	1
Carry16	0.335	0.285	0.261	0.286	0.25	0.351	0.293	0.239	0.267	0.256	0.277	0.253	0.216	0.242	0.187	0.283	0.225	0.22	0.239	0.217	0.258	0.243	0.209	0.196	0.186	0.717	0.754	0.698	0.948	0.757	0.797	0.73	1
Stairs17	0.338	0.266	0.269	0.309	0.208	0.344	0.279	0.241	0.256	0.254	0.325	0.296	0.257	0.279	0.187	0.316	0.285	0.273	0.244	0.242	0.31	0.246	0.276	0.246	0.223	0.92	0.766	0.723	0.697	0.961	0.796	0.77	0.73	1
Wash17	0.358	0.33	0.307	0.312	0.262	0.396	0.302	0.246	0.281	0.259	0.344	0.313	0.28	0.309	0.237	0.339	0.286	0.287	0.262	0.27	0.296	0.235	0.281	0.256	0.232	0.706	0.93	0.707	0.707	0.755	0.962	0.757	0.747	0.792	1
Walk17	0.312	0.254	0.251	0.279	0.203	0.334	0.286	0.221	0.24	0.204	0.302	0.258	0.226	0.251	0.163	0.326	0.261	0.236	0.25	0.217	0.324	0.246	0.265	0.242	0.217	0.734	0.752	0.909	0.637	0.775	0.784	0.956	0.685	0.804	0.79	1
Carry17	0.339	0.287	0.264	0.298	0.242	0.343	0.284	0.228	0.265	0.231	0.295	0.266	0.251	0.276	0.212	0.29	0.251	0.237	0.238	0.236	0.279	0.245	0.247	0.219	0.213	0.689	0.737	0.651	0.898	0.733	0.76	0.676	0.935	0.759	0.789	0.717	1
Stairs18	0.345	0.267	0.297	0.305	0.229	0.329	0.271	0.249	0.249	0.26	0.319	0.285	0.265	0.275	0.187	0.359	0.319	0.307	0.278	0.282	0.334	0.272	0.295	0.258	0.238	0.877	0.72	0.689	0.671	0.924	0.758	0.736	0.693	0.961	0.774	0.777	0.727	1
Wash18	0.393	0.337	0.35	0.338	0.282	0.406	0.322	0.266	0.289	0.268	0.363	0.337	0.309	0.329	0.262	0.396	0.349	0.335	0.313	0.301	0.351	0.27	0.328	0.308	0.274	0.68	0.883	0.66	0.674	0.718	0.919	0.696	0.704	0.757	0.959	0.729	0.74	0.797	1
Walk18	0.336	0.277	0.282	0.279	0.242	0.329	0.287	0.225	0.243	0.21	0.309	0.256	0.245	0.257	0.174	0.369	0.317	0.285	0.276	0.243	0.344	0.265	0.29	0.258	0.234	0.7	0.683	0.855	0.595	0.733	0.728	0.901	0.629	0.759	0.748	0.951	0.674	0.811	0.768	1
Carry18	0.345	0.288	0.27	0.28	0.266	0.321	0.262	0.221	0.245	0.249	0.279	0.255	0.24	0.251	0.198	0.319	0.285	0.26	0.258	0.263	0.292	0.248	0.26	0.219	0.239	0.663	0.681	0.605	0.849	0.708	0.73	0.639	0.886	0.733	0.752	0.681	0.94	0.771	0.782	0.718	1
Stairs19	0.344	0.265	0.301	0.307	0.237	0.326	0.264	0.239	0.245	0.259	0.324	0.281	0.274	0.282	0.182	0.358	0.32	0.305	0.276	0.276	0.338	0.27	0.308	0.273	0.244	0.839	0.699	0.661	0.635	0.88	0.734	0.698	0.656	0.92	0.747	0.742	0.693	0.957	0.771	0.774	0.728	1
Wash19	0.388	0.316	0.347	0.328	0.289	0.407	0.309	0.254	0.261	0.279	0.384	0.339	0.303	0.332	0.234	0.4	0.339	0.35	0.322	0.313	0.348	0.295	0.327	0.324	0.277	0.668	0.855	0.645	0.656	0.7	0.879	0.682	0.687	0.745	0.921	0.716	0.729	0.78	0.95	0.756	0.749	0.815	1
Walk19	0.344	0.28	0.295	0.291	0.253	0.334	0.291	0.242	0.258	0.221	0.311	0.259	0.247	0.261	0.165	0.36	0.291	0.292	0.278	0.24	0.363	0.279	0.311	0.293	0.236	0.662	0.65	0.803	0.56	0.687	0.681	0.847	0.598	0.714	0.704	0.901	0.63	0.765	0.737	0.94	0.656	0.807	0.796	1
Carry19	0.322	0.28	0.289	0.269	0.267	0.306	0.253	0.215	0.221	0.23	0.295	0.262	0.25	0.249	0.19	0.314	0.279	0.264	0.261	0.253	0.325	0.28	0.291	0.25	0.248	0.623	0.663	0.572	0.814	0.663	0.696	0.605	0.855	0.697	0.722	0.647	0.906	0.724	0.745	0.669	0.943	0.753	0.791	0.716	1
Income15	0.138	0.098	0.109	0.107	0.077	0.145	0.1	0.081	0.077	0.097	0.138	0.092	0.111	0.092	0.073	0.142	0.101	0.103	0.1	0.082	0.118	0.092	0.099	0.088	0.078	0.203	0.228	0.275	0.214	0.163	0.215	0.268	0.193	0.189	0.234	0.241	0.178	0.207	0.24	0.243	0.174	0.217	0.254	0.27	0.178	1
Income16	0.15	0.097	0.106	0.11	0.081	0.141	0.111	0.088	0.085	0.102	0.153	0.096	0.109	0.094	0.079	0.175	0.122	0.127	0.124	0.092	0.128	0.102	0.107	0.101	0.096	0.222	0.245	0.277	0.225	0.194	0.226	0.275	0.223	0.221	0.24	0.27	0.205	0.249	0.282	0.292	0.218	0.265	0.28	0.3	0.205	0.828	1
Income17	0.149	0.1	0.097	0.096	0.081	0.156	0.122	0.097	0.086	0.114	0.141	0.104	0.103	0.101	0.089	0.167	0.115	0.125	0.123	0.094	0.125	0.108	0.101	0.093	0.1	0.241	0.291	0.294	0.227	0.206	0.258	0.29	0.223	0.224	0.28	0.28	0.219	0.243	0.255	0.263	0.224	0.26	0.257	0.265	0.207	0.764	0.831	1
Income18	0.146	0.1	0.087	0.095	0.08	0.175	0.139	0.111	0.085	0.131	0.159	0.117	0.111	0.117	0.096	0.16	0.124	0.125	0.123	0.09	0.146	0.126	0.114	0.119	0.107	0.225	0.273	0.273	0.227	0.222	0.235	0.293	0.233	0.228	0.253	0.279	0.226	0.255	0.289	0.306	0.253	0.274	0.269	0.332	0.235	0.705	0.758	0.827	1
Income19	0.135	0.094	0.088	0.095	0.075	0.171	0.131	0.101	0.074	0.109	0.151	0.1	0.107	0.106	0.096	0.162	0.12	0.108	0.103	0.079	0.138	0.1	0.103	0.096	0.094	0.218	0.284	0.281	0.218	0.225	0.264	0.312	0.215	0.225	0.272	0.289	0.215	0.265	0.305	0.314	0.244	0.264	0.29	0.314	0.217	0.665	0.712	0.768	0.844
Social15	0.172	0.191	0.163	0.236	0.143	0.161	0.182	0.17	0.237	0.149	0.169	0.19	0.162	0.242	0.133	0.194	0.213	0.182	0.239	0.135	0.16	0.167	0.167	0.244	0.145	0.088	0.113	0.102	0.096	0.073	0.118	0.081	0.079	0.066	0.096	0.076	0.064	0.074	0.098	0.084	0.072	0.079	0.087	0.073	0.062	0.073	0.084	0.061	0.054
Social16	0.174	0.179	0.175	0.235	0.132	0.179	0.186	0.18	0.258	0.152	0.189	0.19	0.173	0.245	0.141	0.183	0.193	0.175	0.24	0.14	0.164	0.176	0.172	0.244	0.137	0.087	0.08	0.078	0.08	0.082	0.093	0.076	0.085	0.078	0.081	0.063	0.066	0.08	0.088	0.075	0.068	0.091	0.08	0.046	0.052	0.085	0.079	0.067	0.059
Social17	0.156	0.166	0.156	0.206	0.12	0.176	0.183	0.179	0.237	0.143	0.187	0.196	0.178	0.247	0.157	0.183	0.204	0.19	0.235	0.146	0.181	0.178	0.172	0.238	0.139	0.071	0.073	0.051	0.074	0.076	0.091	0.058	0.071	0.085	0.102	0.072	0.072	0.078	0.095	0.074	0.065	0.094	0.085	0.067	0.065	0.08	0.092	0.073	0.056
Social18	0.145	0.159	0.154	0.215	0.129	0.158	0.162	0.154	0.226	0.126	0.177	0.196	0.167	0.237	0.132	0.2	0.222	0.21	0.263	0.171	0.185	0.197	0.181	0.256	0.141	0.049	0.061	0.053	0.056	0.052	0.082	0.057	0.061	0.066	0.094	0.064	0.059	0.08	0.11	0.085	0.065	0.096	0.111	0.076	0.055	0.082	0.089	0.087	0.043
Social19	0.127	0.143	0.137	0.178	0.114	0.148	0.15	0.15	0.199	0.132	0.16	0.175	0.149	0.199	0.134	0.163	0.182	0.168	0.215	0.139	0.19	0.178	0.177	0.226	0.14	0.067	0.04	0.071	0.059	0.062	0.046	0.07	0.049	0.066	0.049	0.067	0.042	0.063	0.079	0.062	0.05	0.079	0.084	0.075	0.058	0.085	0.082	0.073	0.061
Wealth15	0.019	0.01	0.032	0.029	-0.003	0.022	0.036	0.029	0.022	-0.006	0.031	0.03	0.054	0.04	-0.009	0.037	0.013	0.033	0.037	-0.001	0.025	0.021	0.059	0.041	0.01	0.067	0.059	0.111	0.068	0.065	0.076	0.121	0.071	0.056	0.098	0.143	0.072	0.058	0.107	0.108	0.079	0.062	0.071	0.119	0.081	0.37	0.324	0.315	0.326
Wealth16	0.028	0.014	0.032	0.024	-0.003	0.029	0.041	0.03	0.026	0.002	0.046	0.036	0.054	0.038	0.005	0.055	0.029	0.036	0.035	0.015	0.03	0.03	0.056	0.043	0.02	0.074	0.063	0.135	0.075	0.08	0.099	0.148	0.08	0.077	0.121	0.153	0.087	0.068	0.141	0.124	0.085	0.074	0.094	0.127	0.099	0.38	0.339	0.337	0.338
Wealth17	0.036	0.023	0.036	0.025	0.007	0.041	0.055	0.039	0.03	0.018	0.051	0.037	0.053	0.039	0.003	0.052	0.034	0.035	0.039	0.011	0.044	0.041	0.068	0.05	0.037	0.08	0.075	0.137	0.082	0.072	0.1	0.149	0.082	0.076	0.102	0.152	0.088	0.074	0.134	0.126	0.089	0.081	0.086	0.126	0.094	0.374	0.338	0.353	0.348
Wealth18	0.031	0.021	0.041	0.024	0.005	0.041	0.054	0.051	0.025	0.021	0.049	0.033	0.05	0.038	0.003	0.05	0.031	0.04	0.033	0.019	0.046	0.039	0.07	0.048	0.039	0.095	0.09	0.142	0.088	0.104	0.119	0.159	0.098	0.084	0.107	0.162	0.098	0.081	0.129	0.131	0.097	0.091	0.082	0.13	0.103	0.368	0.34	0.357	0.371
Wealth19	0.036	0.029	0.043	0.025	0.012	0.041	0.047	0.051	0.026	0.029	0.065	0.044	0.06	0.045	0.01	0.061	0.036	0.046	0.038	0.017	0.044	0.047	0.073	0.045	0.042	0.101	0.11	0.136	0.094	0.108	0.147	0.157	0.101	0.096	0.148	0.184	0.11	0.095	0.154	0.155	0.115	0.108	0.109	0.152	0.126	0.347	0.332	0.349	0.362
BMI15	-0.023	-0.007	-0.036	-0.034	0.037	-0.028	-0.011	-0.027	-0.014	0.019	-0.044	0	-0.038	-0.034	-0.003	-0.019	-0.018	-0.033	-0.035	-0.016	-0.026	-0.001	-0.037	-0.026	-0.004	-0.206	-0.071	-0.172	-0.07	-0.201	-0.079	-0.16	-0.054	-0.226	-0.085	-0.178	-0.062	-0.221	-0.088	-0.196	-0.059	-0.213	-0.094	-0.187	-0.062	-0.046	-0.066	-0.063	-0.07
BMI16	-0.017	-0.016	-0.022	-0.023	0.039	-0.013	-0.008	-0.019	-0.007	0.03	-0.049	-0.016	-0.041	-0.036	0	-0.014	-0.022	-0.035	-0.04	-0.012	-0.01	0.015	-0.023	-0.013	0.008	-0.186	-0.072	-0.141	-0.047	-0.173	-0.06	-0.128	-0.041	-0.201	-0.09	-0.164	-0.055	-0.21	-0.095	-0.186	-0.056	-0.194	-0.099	-0.175	-0.054	-0.037	-0.055	-0.051	-0.058
BMI17	-0.029	-0.026	-0.024	-0.03	0.032	-0.029	-0.016	-0.026	-0.014	0.016	-0.05	-0.022	-0.048	-0.042	0.004	-0.042	-0.025	-0.046	-0.034	-0.009	-0.037	-0.016	-0.035	-0.037	-0.011	-0.192	-0.099	-0.163	-0.062	-0.191	-0.09	-0.156	-0.059	-0.195	-0.1	-0.166	-0.054	-0.208	-0.107	-0.191	-0.056	-0.211	-0.109	-0.187	-0.059	-0.052	-0.063	-0.063	-0.064
BMI18	-0.032	-0.021	-0.036	-0.041	0.016	-0.017	-0.002	-0.03	-0.009	0.026	-0.062	-0.026	-0.053	-0.045	-0.005	-0.042	-0.034	-0.038	-0.041	-0.014	-0.041	-0.013	-0.041	-0.034	-0.017	-0.192	-0.099	-0.144	-0.071	-0.189	-0.113	-0.153	-0.066	-0.204	-0.123	-0.17	-0.056	-0.197	-0.1	-0.161	-0.06	-0.194	-0.101	-0.154	-0.066	-0.061	-0.068	-0.063	-0.064
BMI19	-0.038	-0.023	-0.028	-0.04	0.015	-0.032	-0.013	-0.021	-0.011	0.019	-0.058	-0.015	-0.05	-0.042	-0.006	-0.039	-0.035	-0.04	-0.042	-0.005	-0.04	-0.016	-0.036	-0.043	-0.016	-0.179	-0.075	-0.142	-0.05	-0.184	-0.085	-0.149	-0.045	-0.193	-0.095	-0.155	-0.035	-0.186	-0.069	-0.15	-0.036	-0.19	-0.073	-0.162	-0.045	-0.049	-0.064	-0.068	-0.061
Alcohol15	0.074	0.042	0.018	0.034	0.023	0.046	0.005	0.016	0.028	0.022	0.054	0.021	0.036	0.02	0.028	0.053	0.018	0.03	0.029	0.028	0.045	0.025	0.046	0.034	0.02	0.137	0.123	0.136	0.14	0.132	0.135	0.145	0.121	0.14	0.142	0.149	0.119	0.134	0.111	0.146	0.123	0.102	0.111	0.127	0.111	0.117	0.136	0.126	0.115
Alcohol16	0.051	0.021	0.007	0.011	0.003	0.051	0.015	0.014	0.031	0.023	0.04	0.011	0.013	0.018	0.011	0.019	0	0.023	0.013	-0.003	0.049	0.027	0.028	0.033	0.018	0.119	0.099	0.103	0.085	0.107	0.129	0.129	0.095	0.107	0.105	0.124	0.084	0.096	0.079	0.114	0.075	0.08	0.08	0.098	0.068	0.106	0.112	0.102	0.101
Alcohol17	0.054	0.037	0.022	0.024	0.009	0.044	0.013	0.021	0.031	0.022	0.049	0.02	0.027	0.029	0.008	0.045	0.013	0.035	0.024	0.009	0.042	0.022	0.033	0.027	0.004	0.118	0.086	0.102	0.094	0.102	0.101	0.112	0.081	0.122	0.113	0.121	0.096	0.105	0.09	0.11	0.085	0.092	0.089	0.106	0.087	0.128	0.139	0.125	0.117
Alcohol18	0.04	0.009	0.005	0.004	-0.003	0.036	-0.003	0.001	0.019	-0.003	0.026	-0.007	0.003	0.009	-0.019	0.031	0.003	0.032	0.025	-0.002	0.028	0.017	0.022	0.027	0.002	0.096	0.048	0.074	0.054	0.095	0.083	0.104	0.065	0.104	0.093	0.103	0.069	0.098	0.094	0.108	0.084	0.085	0.079	0.1	0.083	0.11	0.131	0.119	0.116
Alcohol19	0.033	0.004	0	0.014	0.003	0.023	-0.011	-0.006	0.011	0.006	0.045	0.011	0	0.006	0.008	0.037	0.004	0.022	0.018	0.01	0.042	0.013	0.034	0.029	0.009	0.098	0.044	0.057	0.062	0.089	0.053	0.088	0.061	0.11	0.068	0.096	0.075	0.091	0.051	0.089	0.069	0.099	0.086	0.103	0.09	0.107	0.128	0.124	0.125
Smoking15	-0.073	-0.046	-0.067	-0.093	-0.036	-0.091	-0.064	-0.065	-0.094	-0.049	-0.037	-0.046	-0.078	-0.064	-0.068	-0.04	-0.031	-0.074	-0.086	-0.021	-0.041	-0.04	-0.087	-0.074	-0.026	-0.095	-0.099	-0.139	-0.042	-0.107	-0.129	-0.137	-0.051	-0.077	-0.127	-0.112	-0.061	-0.101	-0.097	-0.111	-0.052	-0.136	-0.084	-0.152	-0.037	-0.107	-0.095	-0.102	-0.104
Smoking16	-0.094	-0.051	-0.109	-0.105	-0.032	-0.092	-0.053	-0.077	-0.097	-0.045	-0.068	-0.065	-0.059	-0.075	-0.044	-0.071	-0.01	-0.09	-0.093	-0.02	-0.086	-0.046	-0.081	-0.081	-0.015	-0.125	-0.151	-0.116	-0.087	-0.119	-0.129	-0.086	-0.059	-0.1	-0.128	-0.072	-0.074	-0.112	-0.11	-0.081	-0.06	-0.15	-0.093	-0.133	-0.067	-0.154	-0.156	-0.14	-0.133
Smoking17	-0.1	-0.051	-0.113	-0.091	-0.028	-0.09	-0.044	-0.069	-0.094	-0.052	-0.09	-0.084	-0.063	-0.07	-0.083	-0.085	-0.047	-0.048	-0.106	-0.037	-0.073	-0.055	-0.085	-0.082	-0.049	-0.112	-0.152	-0.145	-0.075	-0.125	-0.14	-0.129	-0.098	-0.09	-0.072	-0.088	-0.056	-0.112	-0.078	-0.108	-0.048	-0.131	-0.03	-0.12	-0.043	-0.124	-0.143	-0.13	-0.123
Smoking18	-0.086	-0.031	-0.097	-0.09	-0.038	-0.082	-0.04	-0.057	-0.12	-0.03	-0.076	-0.049	-0.046	-0.087	-0.003	-0.093	-0.059	-0.08	-0.11	-0.029	-0.087	-0.068	-0.093	-0.083	-0.036	-0.136	-0.199	-0.152	-0.107	-0.144	-0.165	-0.112	-0.099	-0.139	-0.181	-0.137	-0.116	-0.141	-0.174	-0.141	-0.083	-0.17	-0.147	-0.198	-0.099	-0.171	-0.215	-0.184	-0.176
Smoking19	-0.082	-0.051	-0.09	-0.098	-0.02	-0.105	-0.066	-0.089	-0.106	-0.025	-0.052	-0.038	-0.046	-0.078	-0.007	-0.089	-0.002	-0.061	-0.098	0.005	-0.083	-0.047	-0.089	-0.095	-0.004	-0.124	-0.131	-0.19	-0.083	-0.147	-0.132	-0.163	-0.103	-0.135	-0.158	-0.186	-0.138	-0.144	-0.152	-0.182	-0.083	-0.146	-0.121	-0.215	-0.073	-0.171	-0.222	-0.209	-0.213
Leisure15	0.113	0.118	0.133	0.164	0.101	0.115	0.115	0.124	0.163	0.099	0.107	0.12	0.119	0.141	0.087	0.112	0.13	0.126	0.15	0.102	0.118	0.122	0.129	0.157	0.112	0.066	0.059	0.077	0.059	0.059	0.083	0.077	0.055	0.057	0.067	0.056	0.029	0.052	0.081	0.073	0.044	0.049	0.051	0.034	0.033	-0.017	-0.002	-0.006	-0.011
Leisure16	0.103	0.119	0.134	0.168	0.095	0.127	0.128	0.142	0.198	0.113	0.129	0.125	0.134	0.164	0.101	0.128	0.14	0.141	0.186	0.103	0.132	0.127	0.139	0.18	0.11	0.047	0.043	0.045	0.036	0.041	0.055	0.046	0.044	0.035	0.038	0.037	0.015	0.033	0.059	0.043	0.011	0.044	0.028	0.008	0.007	-0.017	-0.022	-0.016	-0.033
Leisure17	0.07	0.091	0.101	0.127	0.083	0.079	0.086	0.093	0.135	0.079	0.107	0.106	0.117	0.135	0.086	0.089	0.117	0.131	0.157	0.082	0.095	0.11	0.122	0.151	0.081	0.013	0	0.01	0.024	0.017	0.027	0.03	0.027	0.027	0.025	0.041	0.025	0.025	0.029	0.035	0.024	0.011	0.006	0.002	0.029	-0.025	-0.008	-0.042	-0.056
Leisure18	0.079	0.087	0.096	0.12	0.085	0.113	0.094	0.116	0.15	0.085	0.1	0.1	0.11	0.126	0.094	0.13	0.138	0.145	0.175	0.115	0.123	0.128	0.145	0.184	0.098	0.029	0.03	0.04	0.024	0.031	0.048	0.05	0.037	0.033	0.032	0.047	0.02	0.029	0.054	0.045	0.016	0.038	0.049	0.032	0.024	0.002	0.011	-0.005	-0.044
Leisure19	0.056	0.063	0.089	0.113	0.071	0.082	0.079	0.1	0.123	0.073	0.085	0.089	0.125	0.124	0.081	0.08	0.102	0.119	0.138	0.068	0.112	0.109	0.142	0.149	0.095	0.004	-0.009	0.017	0.001	0.009	0.004	0.018	0.009	0.009	-0.018	0.019	-0.012	0.012	0.007	0.024	-0.006	0.018	-0.004	0.011	-0.004	-0.002	-0.013	-0.031	-0.028
[truncated: 31 more columns]
